# Supplementary material for: Dynamic Transcriptome Changes Related to Oil Accumulation in Developing Soybean Seeds
Source: Int J Mol Sci. 2019 May 5;20(9):2202. doi: 10.3390/ijms20092202 (PMC6539092; doi:10.3390/ijms20092202)
Supplement: Supplementary file 1 [file ijms-20-02202-s001.zip › Table S1.xlsx]

## Sheet: Up-regulated
Table S1 | Top 10 DEGs in NN1138-2 seeds comparing 20 DAF with 10 DAF.
Top 10 up-regulated DEGs in NN1138-2 seeds comparing 20 DAF with 10 DAF. FDR < 0.05. Gene function information was downloaded from the soybase database (https://soybase.org/genomeannotation/).
Gene ID	Gene name	GO annotation (Biology process)	log2|Fold change|
Glyma.09G158600	Unknown protein	Unknown	13.7725
Glyma.13G347500	Lipoxygenase 1	Lipid oxidation; defense response; defense response to bacterium, incompatible interaction; growth; jasmonic acid biosynthetic process; lateral root formation;membrane disassembly; response to abscisic acid stimulus; response to jasmonic acid stimulus; response to wounding; root development	13.234
Glyma.16G208900	Unknown protein	Unknown	13.1361
Glyma.08G341500	Kunitz trypsin inhibitor 1	Defense response to bacterium; nitrate transport; programmed cell death; response to hydrogen peroxide; response to nitrate; response to salicylic acid stimulus; response to salt stress	12.7337
Glyma.10G028300	Cupin family protein	Lipid storage; response to freezing; seed germination	12.501
Glyma.19G063400	Oleosin family protein	Lipid storage; response to freezing; seed germination	11.9291
Glyma.13G123500	Cruciferin 2	Lipid storage;cellular response to abscisic acid stimulus; embryo development ending in seed dormancy; gibberellin biosynthetic process; meristem structural organization; photomorphogenesis; protein ubiquitination; regulation of flower development; response to abscisic acid stimulus; response to freezing; seed dormancy process; seed germination; seed maturation; sugar mediated signaling pathway; …	11.8484
Glyma.11G252800	Lipoprotein	Response to abscisic acid stimulus	11.48
Glyma.20G111000	Fatty acid desaturase 2	Lipid metabolic process; oxidation-reduction process	11.3353
Glyma.10G155300	NAD(P)-binding Rossmann-fold superfamily protein	Oxidation-reduction process	11.0251

## Sheet: Down-regulated
Table S1 | Top 10 DEGs in NN1138-2 seeds comparing 20 DAF with 10 DAF.
Top 10 down-regulated DEGs in NN1138-2 seeds comparing 20 DAF with 10 DAF. FDR < 0.05. Gene function information was downloaded from the soybase database (https://soybase.org/genomeannotation/).
Gene ID	Gene name	GO annotation (Biology process)	log2|Fold change|
Glyma.11G120400	Non-specific lipid transfer-like protein	Systemic acquired resistance;lipid transport; systemic acquired resistance, salicylic acid mediated signaling pathway	-10.2214
Glyma.09G202000	Serine hydroxymethyltransferase	L-serine metabolic process; circadian rhythm; defense response, incompatible interaction; defense response to bacterium; glycine decarboxylation via glycine cleavage system; glycine metabolic process; photorespiration; photosynthesis, light reaction; plant-type hypersensitive response; response to cadmium ion; response to cold; response to light stimulus; salicylic acid biosynthetic process	-9.81009
Glyma.10G043100	Unknown protein	Unknown	-7.79251
Glyma.20G029100	Beta-fructofuranosidase, insoluble isoenzyme	Defense response to bacterium; nitrate tcarbohydrate metabolic process; nectar secretion; starch metabolic process; sucrose catabolic processransport; programmed cell death; response to hydrogen peroxide; response to nitrate; response to salicylic acid stimulus; response to salt stress	-7.68694
Glyma.08G182500	Auxin-induced protein	Unknown	-7.57961
Glyma.04G248700	Aspartic proteinase Asp1	Proteolysis	-7.46161
Glyma.13G330900	Globulin	Unknown	-7.45756
Glyma.08G150400	Beta-glucosidase	Carbohydrate metabolic process	-7.45158
Glyma.10G200800	Geraniol 8-hydroxylase	Oxidation-reduction process	-7.39223
Glyma.10G257000	Endo-1,4-beta-xylanase A	Carbohydrate metabolic process	-7.39034
