# Supplementary material for: Dynamic Transcriptome Changes Related to Oil Accumulation in Developing Soybean Seeds
Source: Int J Mol Sci. 2019 May 5;20(9):2202. doi: 10.3390/ijms20092202 (PMC6539092; doi:10.3390/ijms20092202)
Supplement: Supplementary file 1 [file ijms-20-02202-s001.zip › Table S2.xlsx]

## Sheet: KEGG-UP
Table S2 | Functional enrichment analysis of DEGs comparing 20 DAF with 10 DAF in NN1138-2 seeds.
Pathway enrichment analysis of up-regulated DEGs. The enriched pathways with over represented P value < 0.01 are shown in the table.
Pathway ID	Pathway name	Gene number	P value	P.adjust	q value	Gene ID
gmx00195	Photosynthesis	34	4.43201e-29	3.72289e-27	2.79916e-27	Glyma.03G114600;Glyma.20G144700;Glyma.15G194300;Glyma.02G141700;Glyma.06G150300;Glyma.12G199400;Glyma.10G032200;Glyma.02G282500;Glyma.20G110800;Glyma.13G299200;Glyma.01G180800;Glyma.12G092000;Glyma.18G241700;Glyma.11G077600;Glyma.12G089200;Glyma.11G061300;Glyma.04G020300;Glyma.17G154900;Glyma.09G087700;Glyma.15G253700;Glyma.10G249000;Glyma.15G107900;Glyma.11G181100;Glyma.05G022900;Glyma.13G302900…
gmx00196	Photosynthesis - antenna proteins	20	4.85278e-25	2.03817e-23	1.53246e-23	Glyma.09G154700;Glyma.01G115900;Glyma.10G177200;Glyma.20G212900;Glyma.12G219300;Glyma.08G074000;Glyma.04G167900;Glyma.18G028400;Glyma.16G145800;Glyma.16G205200;Glyma.16G165800;Glyma.06G194900;Glyma.02G064700;Glyma.14G003400;Glyma.07G047600;Glyma.03G060300;Glyma.03G262300;Glyma.15G052400;Glyma.13G282000;Glyma.02G309500
gmx01200	Carbon metabolism	37	2.30827e-11	6.46316e-10	4.85952e-10	Glyma.18G193600;Glyma.16G173100;Glyma.06G082400;Glyma.18G030400;Glyma.13G057400;Glyma.07G049600;Glyma.19G000700;Glyma.19G009100;Glyma.08G096800;Glyma.12G037400;Glyma.18G009700;Glyma.19G028800;Glyma.13G168700;Glyma.20G228900;Glyma.18G265300;Glyma.07G221300;Glyma.18G299100;Glyma.14G001900;Glyma.04G089700;Glyma.15G261900;Glyma.16G044900;Glyma.09G210900;Glyma.03G168700;Glyma.11G111100;Glyma.05G056400…
gmx00010	Glycolysis / Gluconeogenesis	22	8.50544e-08	1.78614e-06	1.34296e-06	Glyma.18G193600;Glyma.16G173100;Glyma.01G173300;Glyma.07G049600;Glyma.19G000700;Glyma.06G122600;Glyma.12G037400;Glyma.18G009700;Glyma.08G044100;Glyma.14G121200;Glyma.04G089700;Glyma.13G035200;Glyma.15G261900;Glyma.13G231700;Glyma.07G102900;Glyma.03G168700;Glyma.11G111100;Glyma.01G007200;Glyma.18G257700;Glyma.07G241600;Glyma.17G075300;Glyma.08G165500
gmx00710	Carbon fixation in photosynthetic organisms	15	1.36113e-07	2.2867e-06	1.71933e-06	Glyma.18G193600;Glyma.06G082400;Glyma.18G030400;Glyma.12G037400;Glyma.18G009700;Glyma.04G089700;Glyma.15G261900;Glyma.16G044900;Glyma.09G210900;Glyma.11G111100;Glyma.06G275700;Glyma.01G010200;Glyma.19G106800;Glyma.08G165500;Glyma.19G046600
gmx00061	Fatty acid biosynthesis	11	1.07211e-06	1.50095e-05	1.12853e-05	Glyma.11G101400;Glyma.13G057400;Glyma.19G028800;Glyma.18G265300;Glyma.18G057700;Glyma.18G009200;Glyma.18G156100;Glyma.12G027300;Glyma.08G345900;Glyma.06G112900;Glyma.13G079900
gmx01212	Fatty acid metabolism	11	8.6142e-05	0.0010337	0.000777221	Glyma.11G101400;Glyma.13G057400;Glyma.19G028800;Glyma.18G265300;Glyma.18G057700;Glyma.18G009200;Glyma.18G156100;Glyma.12G027300;Glyma.08G345900;Glyma.06G112900;Glyma.13G079900
gmx01230	Biosynthesis of amino acids	22	0.000180781	0.0018982	0.00142721	Glyma.16G173100;Glyma.06G082400;Glyma.10G166000;Glyma.19G000700;Glyma.12G037400;Glyma.18G009700;Glyma.20G228900;Glyma.18G299100;Glyma.14G001900;Glyma.07G186000;Glyma.08G126100;Glyma.15G261900;Glyma.06G235500;Glyma.05G046700;Glyma.11G111100;Glyma.05G056400;Glyma.03G244800;Glyma.08G063500;Glyma.06G275700;Glyma.01G194700;Glyma.17G052000;Glyma.08G165500
gmx00780	Biotin metabolism	5	0.00030003	0.00280028	0.00210547	Glyma.11G101400;Glyma.18G009200;Glyma.18G156100;Glyma.12G027300;Glyma.08G345900
gmx00350	Tyrosine metabolism	8	0.000636672	0.00534805	0.00402109	Glyma.06G082400;Glyma.06G122600;Glyma.14G121200;Glyma.13G035200;Glyma.18G207200;Glyma.03G168700;Glyma.06G235500;Glyma.06G275700
gmx00250	Alanine, aspartate and glutamate metabolism	8	0.00107666	0.00822174	0.00618176	Glyma.06G082400;Glyma.14G021000;Glyma.02G293500;Glyma.15G263500;Glyma.05G046700;Glyma.06G150000;Glyma.08G140200;Glyma.06G275700
gmx00906	Carotenoid biosynthesis	6	0.00334954	0.0221591	0.016661	Glyma.02G283400;Glyma.17G174500;Glyma.16G179100;Glyma.02G272400;Glyma.20G162600;Glyma.11G055700
gmx04122	Sulfur relay system	3	0.00342938	0.0221591	0.016661	Glyma.06G321300;Glyma.08G167100;Glyma.15G260300
gmx00030	Pentose phosphate pathway	8	0.0039614	0.0237684	0.017871	Glyma.18G193600;Glyma.12G037400;Glyma.08G044100;Glyma.18G299100;Glyma.11G111100;Glyma.05G056400;Glyma.17G075300;Glyma.19G077300

## Sheet: KEGG-DOWN
Table S2 | Functional enrichment analysis of DEGs comparing 20 DAF with 10 DAF in NN1138-2 seeds.
Pathway enrichment analysis of down-regulated DEGs. The enriched pathways with over represented P value < 0.01 are shown in the table.
Pathway ID	Pathway name	Gene number	P value	P.adjust	q value	Gene ID
gmx03030	DNA replication	45	2.33711e-19	2.71105e-17	2.36171e-17	Glyma.05G124300;Glyma.06G308700;Glyma.10G278500;Glyma.20G090300;Glyma.04G246800;Glyma.13G096800;Glyma.15G174100;Glyma.12G231200;Glyma.09G213500;Glyma.03G144600;Glyma.09G213300;Glyma.12G087000;Glyma.05G089100;Glyma.06G114100;Glyma.06G116000;Glyma.19G147500;Glyma.17G130800;Glyma.17G035000;Glyma.05G148900;Glyma.10G278800;Glyma.14G133400;Glyma.17G202200;Glyma.20G111700;Glyma.16G218700;Glyma.06G002200…
gmx03430	Mismatch repair	31	2.05015e-12	1.18908e-10	1.03586e-10	Glyma.05G124300;Glyma.06G308700;Glyma.04G246800;Glyma.13G096800;Glyma.10G019200;Glyma.20G157600;Glyma.15G174100;Glyma.12G231200;Glyma.09G213500;Glyma.08G120900;Glyma.03G144600;Glyma.17G121400;Glyma.09G213300;Glyma.05G089100;Glyma.06G114100;Glyma.06G116000;Glyma.19G147500;Glyma.17G130800;Glyma.10G278800;Glyma.14G133400;Glyma.17G202200;Glyma.20G111700;Glyma.06G002200;Glyma.19G216000;Glyma.05G048900…
gmx03440	Homologous recombination	31	2.59139e-09	1.00201e-07	8.72891e-08	Glyma.05G124300;Glyma.18G002400;Glyma.16G005600;Glyma.13G096800;Glyma.17G045000;Glyma.15G211400;Glyma.15G174100;Glyma.12G231200;Glyma.09G213500;Glyma.03G144600;Glyma.09G213300;Glyma.15G170600;Glyma.01G244700;Glyma.19G147500;Glyma.08G188100;Glyma.10G278800;Glyma.09G064300;Glyma.14G133400;Glyma.17G202200;Glyma.20G111700;Glyma.14G223700;Glyma.15G092000;Glyma.13G010700;Glyma.13G220400;Glyma.05G020600…
gmx03420	Nucleotide excision repair	35	1.95145e-08	5.65922e-07	4.92999e-07	Glyma.05G124300;Glyma.06G308700;Glyma.13G371600;Glyma.04G246800;Glyma.13G096800;Glyma.10G156300;Glyma.15G174100;Glyma.11G073900;Glyma.12G231200;Glyma.09G213500;Glyma.09G178500;Glyma.03G144600;Glyma.09G213300;Glyma.12G087000;Glyma.05G089100;Glyma.11G038500;Glyma.06G114100;Glyma.06G116000;Glyma.19G147500;Glyma.17G130800;Glyma.10G278800;Glyma.14G133400;Glyma.14G193200;Glyma.17G202200;Glyma.20G111700…
gmx00240	Pyrimidine metabolism	49	9.03608e-08	2.09637e-06	1.82624e-06	Glyma.05G124300;Glyma.15G266600;Glyma.15G172100;Glyma.01G099700;Glyma.16G058200;Glyma.09G228500;Glyma.13G277200;Glyma.09G066000;Glyma.13G192600;Glyma.16G083500;Glyma.10G014900;Glyma.02G127400;Glyma.18G075300;Glyma.16G043700;Glyma.12G231200;Glyma.01G002600;Glyma.08G331900;Glyma.03G144600;Glyma.11G115200;Glyma.02G069900;Glyma.12G087000;Glyma.09G064600;Glyma.19G147500;Glyma.16G096500;Glyma.05G148900…
gmx03410	Base excision repair	21	4.17901e-06	8.07942e-05	7.03833e-05	Glyma.05G124300;Glyma.20G090300;Glyma.07G023100;Glyma.11G128600;Glyma.12G231200;Glyma.03G144600;Glyma.08G218700;Glyma.12G087000;Glyma.03G060200;Glyma.01G116000;Glyma.19G147500;Glyma.07G059700;Glyma.16G218700;Glyma.06G115500;Glyma.13G343700;Glyma.06G155300;Glyma.11G103600;Glyma.15G265200;Glyma.12G028400;Glyma.18G067800;Glyma.19G162800
gmx03008	Ribosome biogenesis in eukaryotes	34	3.07265e-05	0.000509182	0.000443571	Glyma.13G179100;Glyma.17G115400;Glyma.17G128400;Glyma.04G200700;Glyma.11G050000;Glyma.12G236300;Glyma.13G196800;Glyma.11G125100;Glyma.19G211500;Glyma.14G024600;Glyma.16G004800;Glyma.13G167800;Glyma.13G255400;Glyma.03G214900;Glyma.13G097400;Glyma.02G151500;Glyma.15G193000;Glyma.14G218000;Glyma.12G018500;Glyma.17G012200;Glyma.11G011700;Glyma.17G062200;Glyma.15G059400;Glyma.07G035600;Glyma.11G099000…
gmx00230	Purine metabolism	50	0.000188034	0.0027265	0.00237517	Glyma.05G124300;Glyma.15G172100;Glyma.16G008400;Glyma.09G228500;Glyma.09G066000;Glyma.16G040900;Glyma.13G192600;Glyma.07G224800;Glyma.03G176800;Glyma.13G149800;Glyma.05G066500;Glyma.18G075300;Glyma.16G043700;Glyma.12G231200;Glyma.01G002600;Glyma.08G331900;Glyma.03G144600;Glyma.13G144800;Glyma.19G177500;Glyma.20G024800;Glyma.15G102400;Glyma.02G069900;Glyma.08G015000;Glyma.12G087000;Glyma.20G171100…
gmx04070	Phosphatidylinositol signaling system	26	0.000344972	0.00444631	0.00387337	Glyma.10G183200;Glyma.14G164700;Glyma.16G092200;Glyma.07G216600;Glyma.10G201300;Glyma.06G299200;Glyma.18G027200;Glyma.04G009800;Glyma.18G255000;Glyma.10G060000;Glyma.11G085100;Glyma.02G257200;Glyma.12G200100;Glyma.20G173200;Glyma.14G059200;Glyma.19G121900;Glyma.20G013500;Glyma.10G218400;Glyma.01G159400;Glyma.09G241100;Glyma.04G088000;Glyma.10G255000;Glyma.17G034900;Glyma.06G089800;Glyma.07G238700…
gmx00511	Other glycan degradation	9	0.00348655	0.040444	0.0352325	Glyma.08G159500;Glyma.20G152400;Glyma.02G046800;Glyma.10G290900;Glyma.10G260900;Glyma.16G126400;Glyma.14G056500;Glyma.10G241800;Glyma.20G130400

## Sheet: GO-UP
Table S2 | Functional enrichment analysis of DEGs comparing 20 DAF with 10 DAF in NN1138-2 seeds.
Overview of all enriched GO terms of up-regulated DEGs . SEA method was used for GO enrichment analysis. The enriched terms with over represented FDR < 0.01 are shown in the table.
GO ID	Classification	Term name	Gene number	P value	FDR	Gene ID
GO:0015979	Biological Process	Photosynthesis	34	1.8e-19	1.8e-16	Glyma.06G122400;Glyma.15G080200;Glyma.05G074900;Glyma.15G016300;Glyma.15G174200;Glyma.18G241700;Glyma.01G095900;Glyma.10G249000;Glyma.02G282500;Glyma.01G180800;Glyma.06G055500;Glyma.04G055300;Glyma.11G061300;Glyma.20G144700;Glyma.15G253700;Glyma.10G032200;Glyma.09G087700;Glyma.13G232500;Glyma.07G019700;Glyma.05G172300;Glyma.15G194300;Glyma.04G112800;Glyma.02G141700;Glyma.05G022900;Glyma.04G241000…
GO:0055114	Biological Process	Oxidation reduction	133	8.3e-14	4.1e-11	Glyma.15G002200;Glyma.02G047600;Glyma.03G019800;Glyma.08G238100;Glyma.02G119600;Glyma.20G009300;Glyma.09G260900;Glyma.16G044900;Glyma.20G111000;Glyma.05G074900;Glyma.05G141300;Glyma.15G050800;Glyma.05G021100;Glyma.02G290000;Glyma.13G251200;Glyma.12G129500;Glyma.15G257500;Glyma.13G048500;Glyma.11G077600;Glyma.13G064300;Glyma.15G135200;Glyma.17G046500;Glyma.14G001900;Glyma.18G049600;Glyma.20G189600…
GO:0008152	Biological Process	Metabolic process	486	1.5e-10	5.1e-08	Glyma.04G148400;Glyma.02G141700;Glyma.02G119600;Glyma.02G042200;Glyma.08G086700;Glyma.15G080200;Glyma.15G002200;Glyma.16G097200;Glyma.14G111800;Glyma.05G141300;Glyma.05G021100;Glyma.18G284700;Glyma.U018000;Glyma.04G176400;Glyma.11G077600;Glyma.15G157100;Glyma.19G222600;Glyma.09G187300;Glyma.16G058100;Glyma.04G241000;Glyma.14G039100;Glyma.18G257700;Glyma.17G051400;Glyma.07G038400;Glyma.05G046900;G…
GO:0006066	Biological Process	Alcohol metabolic process	24	3.4e-07	8.3e-05	Glyma.09G126300;Glyma.05G000700;Glyma.11G111400;Glyma.15G261900;Glyma.06G088600;Glyma.18G038800;Glyma.05G224500;Glyma.05G114400;Glyma.19G082300;Glyma.09G186900;Glyma.08G165500;Glyma.19G077300;Glyma.11G111100;Glyma.11G238800;Glyma.15G262100;Glyma.11G218500;Glyma.04G089700;Glyma.16G173100;Glyma.04G200900;Glyma.12G037400;Glyma.19G053500;Glyma.19G000700;Glyma.16G048100;Glyma.03G120000
GO:0044281	Biological Process	Small molecule metabolic process	65	5.9e-07	0.00012	Glyma.05G046700;Glyma.18G167300;Glyma.15G107900;Glyma.02G097200;Glyma.05G000700;Glyma.11G111400;Glyma.15G261900;Glyma.12G122900;Glyma.11G218500;Glyma.18G038800;Glyma.20G162600;Glyma.07G068300;Glyma.10G293800;Glyma.11G154200;Glyma.05G224500;Glyma.05G114400;Glyma.07G233200;Glyma.09G126300;Glyma.16G028900;Glyma.05G141300;Glyma.07G207200;Glyma.08G165500;Glyma.07G221300;Glyma.19G082300;Glyma.19G077300…
GO:0006091	Biological Process	Generation of precursor metabolites and energy	20	1.4e-06	0.00023	Glyma.16G173100;Glyma.15G107900;Glyma.11G111100;Glyma.09G126300;Glyma.05G000700;Glyma.11G111400;Glyma.01G095900;Glyma.12G037400;Glyma.06G229900;Glyma.08G165500;Glyma.06G067400;Glyma.05G074900;Glyma.01G180800;Glyma.02G184000;Glyma.06G088600;Glyma.15G262100;Glyma.19G000700;Glyma.13G204800;Glyma.11G061300;Glyma.15G261900
GO:0044282	Biological Process	Small molecule catabolic process	18	2.6e-05	0.0036	Glyma.16G173100;Glyma.12G037400;Glyma.11G111100;Glyma.05G000700;Glyma.06G088600;Glyma.11G111400;Glyma.15G261900;Glyma.19G000700;Glyma.11G042200;Glyma.08G165500;Glyma.07G221300;Glyma.15G262100;Glyma.19G053500;Glyma.01G199700;Glyma.05G224500;Glyma.05G114400;Glyma.11G029800;Glyma.09G126300
GO:0005996	Biological Process	Monosaccharide metabolic process	17	4.3e-05	0.0053	Glyma.16G173100;Glyma.11G111100;Glyma.04G200900;Glyma.05G000700;Glyma.11G111400;Glyma.15G261900;Glyma.12G037400;Glyma.08G165500;Glyma.19G077300;Glyma.19G082300;Glyma.15G262100;Glyma.06G088600;Glyma.04G089700;Glyma.19G000700;Glyma.16G048100;Glyma.03G120000;Glyma.09G126300
GO:0005975	Biological Process	Carbohydrate metabolic process	67	5e-05	0.0054	Glyma.11G111500;Glyma.09G126300;Glyma.05G000700;Glyma.02G051700;Glyma.15G261900;Glyma.11G218500;Glyma.18G038800;Glyma.18G193600;Glyma.01G007200;Glyma.05G224500;Glyma.16G097200;Glyma.20G233900;Glyma.18G299100;Glyma.19G212800;Glyma.10G251700;Glyma.04G123900;Glyma.15G151000;Glyma.05G025300;Glyma.06G144100;Glyma.01G173300;Glyma.08G165500;Glyma.05G114400;Glyma.19G082300;Glyma.05G180700;Glyma.18G030400…
GO:0019318	Biological Process	Hexose metabolic process	16	7.1e-05	0.007	Glyma.16G173100;Glyma.11G111100;Glyma.04G200900;Glyma.05G000700;Glyma.11G111400;Glyma.15G261900;Glyma.12G037400;Glyma.08G165500;Glyma.19G077300;Glyma.19G082300;Glyma.15G262100;Glyma.06G088600;Glyma.04G089700;Glyma.19G000700;Glyma.16G048100;Glyma.09G126300
GO:0044262	Biological Process	Cellular carbohydrate metabolic process	38	8.7e-05	0.0078	Glyma.09G126300;Glyma.05G000700;Glyma.11G111400;Glyma.15G261900;Glyma.06G088600;Glyma.18G038800;Glyma.05G224500;Glyma.19G212800;Glyma.10G251700;Glyma.15G151000;Glyma.05G114400;Glyma.19G082300;Glyma.08G165500;Glyma.19G077300;Glyma.05G204700;Glyma.06G065000;Glyma.15G157100;Glyma.13G053000;Glyma.11G111100;Glyma.11G238800;Glyma.09G051100;Glyma.19G227700;Glyma.02G086200;Glyma.15G262100;Glyma.11G218500…
GO:0016491	Molecular Function	Oxidoreductase activity	154	1.4e-16	1e-13	Glyma.15G002200;Glyma.10G155300;Glyma.02G047600;Glyma.03G019800;Glyma.08G238100;Glyma.02G119600;Glyma.20G009300;Glyma.05G218400;Glyma.09G260900;Glyma.16G044900;Glyma.20G111000;Glyma.18G202800;Glyma.05G141300;Glyma.15G050800;Glyma.05G021100;Glyma.02G290000;Glyma.13G251200;Glyma.08G015600;Glyma.15G257500;Glyma.04G176400;Glyma.13G048500;Glyma.11G077600;Glyma.07G049600;Glyma.08G097200;Glyma.13G064300…
GO:0051536	Molecular Function	Iron-sulfur cluster binding	15	6.3e-07	0.00015	Glyma.11G176200;Glyma.12G199400;Glyma.05G156300;Glyma.12G089200;Glyma.12G169500;Glyma.08G126800;Glyma.17G154900;Glyma.12G169400;Glyma.04G059800;Glyma.20G110800;Glyma.15G034000;Glyma.04G249400;Glyma.13G302900;Glyma.02G272400;Glyma.12G169600
GO:0051540	Molecular Function	Metal cluster binding	15	6.3e-07	0.00015	Glyma.11G176200;Glyma.12G199400;Glyma.05G156300;Glyma.12G089200;Glyma.12G169500;Glyma.08G126800;Glyma.17G154900;Glyma.12G169400;Glyma.04G059800;Glyma.20G110800;Glyma.15G034000;Glyma.04G249400;Glyma.13G302900;Glyma.02G272400;Glyma.12G169600
GO:0048037	Molecular Function	Cofactor binding	48	3.3e-06	0.00059	Glyma.13G131400;Glyma.07G185500;Glyma.19G206200;Glyma.09G050100;Glyma.19G077300;Glyma.11G070300;Glyma.02G078600;Glyma.09G028100;Glyma.01G169800;Glyma.12G046200;Glyma.02G097200;Glyma.05G097800;Glyma.07G241600;Glyma.06G275700;Glyma.06G265700;Glyma.12G161500;Glyma.16G018300;Glyma.14G111800;Glyma.08G140200;Glyma.02G014800;Glyma.18G202800;Glyma.04G196100;Glyma.05G114400;Glyma.19G082300;Glyma.04G176400…
GO:0016701	Molecular Function	Oxidoreductase activity, acting on single donors with incorporation of molecular oxygen	14	5.6e-06	0.00066	Glyma.13G347600;Glyma.19G115600;Glyma.05G224500;Glyma.05G141300;Glyma.19G020500;Glyma.19G115300;Glyma.13G064300;Glyma.08G097300;Glyma.04G059800;Glyma.05G156300;Glyma.04G249400;Glyma.08G096800;Glyma.18G256400;Glyma.13G347500
GO:0019842	Molecular Function	Vitamin binding	18	5.5e-06	0.00066	Glyma.09G050100;Glyma.14G111800;Glyma.08G140200;Glyma.08G063500;Glyma.01G070400;Glyma.04G196100;Glyma.02G014800;Glyma.07G049600;Glyma.06G082400;Glyma.15G050600;Glyma.04G002900;Glyma.02G097200;Glyma.06G235500;Glyma.10G166000;Glyma.06G275700;Glyma.13G231700;Glyma.12G161500;Glyma.16G018300
GO:0016705	Molecular Function	Oxidoreductase activity, acting on paired donors, with incorporation or reduction of molecular oxygen	43	7.6e-05	0.0077	Glyma.11G089300;Glyma.07G185500;Glyma.15G002200;Glyma.18G184900;Glyma.19G206200;Glyma.02G290000;Glyma.03G019800;Glyma.08G238100;Glyma.08G088000;Glyma.15G248400;Glyma.02G119600;Glyma.20G009300;Glyma.15G243300;Glyma.09G260900;Glyma.15G257600;Glyma.06G072600;Glyma.07G207200;Glyma.13G371400;Glyma.02G298600;Glyma.13G173500;Glyma.08G015600;Glyma.15G257500;Glyma.07G150900;Glyma.13G048500;Glyma.17G169100…
GO:0009579	Cellular Component	Thylakoid	35	7.4e-22	1.2e-19	Glyma.06G122400;Glyma.05G074900;Glyma.15G016300;Glyma.15G174200;Glyma.18G241700;Glyma.01G095900;Glyma.10G249000;Glyma.12G199400;Glyma.02G282500;Glyma.01G180800;Glyma.06G055500;Glyma.04G055300;Glyma.11G061300;Glyma.20G144700;Glyma.15G253700;Glyma.10G032200;Glyma.09G087700;Glyma.07G019700;Glyma.05G172300;Glyma.15G194300;Glyma.04G112800;Glyma.02G141700;Glyma.13G302900;Glyma.05G022900;Glyma.04G241000…
GO:0034357	Cellular Component	Photosynthetic membrane	33	7.4e-21	6.2e-19	Glyma.06G122400;Glyma.05G074900;Glyma.15G016300;Glyma.15G174200;Glyma.18G241700;Glyma.01G095900;Glyma.10G249000;Glyma.12G199400;Glyma.02G282500;Glyma.01G180800;Glyma.06G055500;Glyma.04G055300;Glyma.11G061300;Glyma.20G144700;Glyma.15G253700;Glyma.10G032200;Glyma.09G087700;Glyma.07G019700;Glyma.05G172300;Glyma.15G194300;Glyma.04G112800;Glyma.02G141700;Glyma.13G302900;Glyma.05G022900;Glyma.04G241000…
GO:0009521	Cellular Component	Photosystem	31	2.2e-19	1.2e-17	Glyma.06G122400;Glyma.05G074900;Glyma.15G016300;Glyma.15G174200;Glyma.18G241700;Glyma.01G095900;Glyma.10G249000;Glyma.02G282500;Glyma.01G180800;Glyma.06G055500;Glyma.04G055300;Glyma.11G061300;Glyma.20G144700;Glyma.15G253700;Glyma.10G032200;Glyma.09G087700;Glyma.07G019700;Glyma.05G172300;Glyma.15G194300;Glyma.04G112800;Glyma.02G141700;Glyma.05G022900;Glyma.04G241000;Glyma.06G150300;Glyma.03G123100…
GO:0009523	Cellular Component	Photosystem II	19	5.6e-12	2.3e-10	Glyma.10G032200;Glyma.15G253700;Glyma.06G122400;Glyma.03G123100;Glyma.15G174200;Glyma.15G273300;Glyma.04G055300;Glyma.01G095900;Glyma.14G031800;Glyma.05G172300;Glyma.03G114600;Glyma.02G282500;Glyma.01G180800;Glyma.06G055500;Glyma.02G141700;Glyma.11G061300;Glyma.04G241000;Glyma.08G173700;Glyma.08G154300
GO:0044436	Cellular Component	Thylakoid part	17	1.6e-11	5.2e-10	Glyma.07G163600;Glyma.06G122400;Glyma.06G150300;Glyma.03G123100;Glyma.15G273300;Glyma.08G154300;Glyma.03G114600;Glyma.12G199400;Glyma.02G282500;Glyma.01G180800;Glyma.20G008600;Glyma.14G031800;Glyma.13G302900;Glyma.11G061300;Glyma.04G241000;Glyma.08G173700;Glyma.15G253700
GO:0009654	Cellular Component	Oxygen evolving complex	12	1.7e-08	4.6e-07	Glyma.06G122400;Glyma.03G123100;Glyma.15G273300;Glyma.08G154300;Glyma.03G114600;Glyma.02G282500;Glyma.01G180800;Glyma.14G031800;Glyma.11G061300;Glyma.04G241000;Glyma.08G173700;Glyma.15G253700
GO:0009522	Cellular Component	Photosystem I	11	2.9e-08	6.9e-07	Glyma.09G087700;Glyma.15G016300;Glyma.06G150300;Glyma.18G241700;Glyma.07G019700;Glyma.10G249000;Glyma.15G194300;Glyma.04G112800;Glyma.15G126100;Glyma.05G022900;Glyma.20G144700
GO:0019898	Cellular Component	Extrinsic to membrane	10	4.3e-06	8.9e-05	Glyma.06G122400;Glyma.03G123100;Glyma.08G154300;Glyma.15G273300;Glyma.03G114600;Glyma.02G282500;Glyma.01G180800;Glyma.14G031800;Glyma.11G061300;Glyma.04G241000
GO:0009538	Cellular Component	Photosystem I reaction center	6	2e-05	0.00036	Glyma.15G016300;Glyma.07G019700;Glyma.10G249000;Glyma.18G241700;Glyma.05G022900;Glyma.20G144700
GO:0042651	Cellular Component	Thylakoid membrane	5	2.3e-05	0.00038	Glyma.13G302900;Glyma.12G199400;Glyma.08G173700;Glyma.06G150300;Glyma.15G253700
GO:0044425	Cellular Component	Membrane part	77	0.00018	0.0026	Glyma.07G185500;Glyma.15G107900;Glyma.08G063700;Glyma.04G057000;Glyma.07G262500;Glyma.15G253700;Glyma.03G084600;Glyma.09G223700;Glyma.06G000200;Glyma.05G013800;Glyma.18G241700;Glyma.04G147100;Glyma.05G074900;Glyma.15G016300;Glyma.03G008200;Glyma.15G174200;Glyma.11G063600;Glyma.13G045000;Glyma.01G095900;Glyma.04G024300;Glyma.09G218500;Glyma.10G249000;Glyma.02G282500;Glyma.01G180800;Glyma.06G055500…
GO:0043234	Cellular Component	Protein complex	55	0.00067	0.0092	Glyma.15G107900;Glyma.18G155200;Glyma.05G230400;Glyma.02G051700;Glyma.02G141700;Glyma.06G088600;Glyma.06G122400;Glyma.20G008600;Glyma.05G074900;Glyma.15G016300;Glyma.15G174200;Glyma.18G241700;Glyma.01G095900;Glyma.10G249000;Glyma.07G221300;Glyma.02G282500;Glyma.01G180800;Glyma.06G055500;Glyma.01G153200;Glyma.08G138300;Glyma.04G055300;Glyma.11G061300;Glyma.03G239600;Glyma.20G144700;Glyma.15G253700…

## Sheet: GO-DOWN
Table S2 | Functional enrichment analysis of DEGs comparing 20 DAF with 10 DAF in NN1138-2 seeds.
Overview of all enriched GO terms of down-regulated DEGs . SEA method was used for GO enrichment analysis. The enriched terms with over represented and FDR < 0.01 are shown in the table.
GO ID	ClassiMolecular Functionication	Term name	Gene number	P value	FDR	Gene ID
GO:0007018	Biological Process	Microtubule-based movement	70	1.9e-18	4.6e-15	Glyma.08G325200;Glyma.02G214300;Glyma.02G302800;Glyma.15G015300;Glyma.12G037100;Glyma.14G016800;Glyma.11G075100;Glyma.02G015500;Glyma.12G038600;Glyma.14G011100;Glyma.09G108000;Glyma.09G190500;Glyma.15G252800;Glyma.07G005200;Glyma.09G136400;Glyma.17G208400;Glyma.10G154200;Glyma.11G253200;Glyma.20G229600;Glyma.15G063200;Glyma.13G286400;Glyma.07G096500;Glyma.17G233200;Glyma.18G180900;Glyma.20G207200…
GO:0006260	Biological Process	DNA replication	54	1.6e-16	1.9e-13	Glyma.01G187400;Glyma.15G274000;Glyma.08G155900;Glyma.12G039200;Glyma.12G014600;Glyma.19G178600;Glyma.13G156400;Glyma.18G009300;Glyma.09G258700;Glyma.11G247900;Glyma.02G106600;Glyma.05G089100;Glyma.12G087000;Glyma.06G148500;Glyma.17G035000;Glyma.19G147500;Glyma.07G238400;Glyma.06G155300;Glyma.17G104000;Glyma.11G113300;Glyma.03G219200;Glyma.18G234000;Glyma.08G084400;Glyma.15G129400;Glyma.15G174100…
GO:0007017	Biological Process	Microtubule-based process	75	4.1e-15	3.3e-12	Glyma.08G325200;Glyma.02G214300;Glyma.02G302800;Glyma.15G015300;Glyma.12G037100;Glyma.14G016800;Glyma.11G075100;Glyma.02G015500;Glyma.12G038600;Glyma.14G011100;Glyma.09G108000;Glyma.19G149500;Glyma.15G252800;Glyma.07G005200;Glyma.09G136400;Glyma.17G208400;Glyma.10G154200;Glyma.11G253200;Glyma.20G229600;Glyma.15G063200;Glyma.13G286400;Glyma.07G096500;Glyma.17G233200;Glyma.18G180900;Glyma.11G112700…
GO:0009987	Biological Process	Cellular process	1520	4.5e-10	2.7e-07	Glyma.12G205900;Glyma.02G287700;Glyma.20G013200;Glyma.09G148500;Glyma.15G072800;Glyma.17G225700;Glyma.12G075800;Glyma.09G273300;Glyma.17G088900;Glyma.18G102400;Glyma.20G095700;Glyma.U021500;Glyma.11G210800;Glyma.19G005800;Glyma.19G216000;Glyma.08G046600;Glyma.11G252300;Glyma.U043500;Glyma.14G017100;Glyma.01G228700;Glyma.13G184200;Glyma.17G094700;Glyma.13G172800;Glyma.08G052900;Glyma.01G187400;Gly…
GO:0006325	Biological Process	Chromatin organization	37	1.2e-08	5.6e-06	Glyma.U043500;Glyma.11G074600;Glyma.14G065800;Glyma.16G143100;Glyma.02G015100;Glyma.09G158300;Glyma.13G215900;Glyma.03G249800;Glyma.17G023600;Glyma.20G225900;Glyma.19G103500;Glyma.02G060500;Glyma.16G047800;Glyma.13G186800;Glyma.18G040200;Glyma.07G250700;Glyma.09G177500;Glyma.11G216300;Glyma.01G168900;Glyma.02G245000;Glyma.01G234600;Glyma.11G008300;Glyma.10G033100;Glyma.15G170700;Glyma.11G075500;G…
GO:0043170	Biological Process	Macromolecule metabolic process	1067	2.2e-08	8.8e-06	Glyma.13G222400;Glyma.02G287700;Glyma.13G002100;Glyma.20G013200;Glyma.07G105700;Glyma.19G256400;Glyma.09G273300;Glyma.02G120900;Glyma.13G336500;Glyma.10G130700;Glyma.08G046500;Glyma.17G119800;Glyma.08G292900;Glyma.08G213200;Glyma.18G272200;Glyma.06G079800;Glyma.05G096800;Glyma.06G303700;Glyma.11G210800;Glyma.08G334900;Glyma.19G005800;Glyma.13G294100;Glyma.19G216000;Glyma.15G037800;Glyma.12G083800…
GO:0006139	Biological Process	Nucleobase, nucleoside, nucleotide and nucleic acid metabolic process	506	3.2e-08	1.1e-05	Glyma.02G287700;Glyma.08G292900;Glyma.10G130700;Glyma.07G171200;Glyma.06G303700;Glyma.11G210800;Glyma.08G334900;Glyma.19G005800;Glyma.19G216000;Glyma.04G085000;Glyma.06G190200;Glyma.04G039300;Glyma.11G252300;Glyma.15G276000;Glyma.14G217700;Glyma.07G243300;Glyma.08G202100;Glyma.01G188400;Glyma.04G008900;Glyma.10G133500;Glyma.04G044700;Glyma.12G108100;Glyma.01G187400;Glyma.15G017900;Glyma.09G207500…
GO:0044238	Biological Process	Primary metabolic process	1317	3.8e-08	1.1e-05	Glyma.12G205900;Glyma.02G287700;Glyma.13G002100;Glyma.20G013200;Glyma.07G105700;Glyma.09G148500;Glyma.19G256400;Glyma.15G072800;Glyma.07G036400;Glyma.12G075800;Glyma.09G273300;Glyma.02G120900;Glyma.10G130700;Glyma.17G104800;Glyma.08G046500;Glyma.17G119800;Glyma.02G296400;Glyma.08G292900;Glyma.08G213200;Glyma.18G272200;Glyma.11G036900;Glyma.06G079800;Glyma.05G096800;Glyma.06G303700;Glyma.19G124500…
GO:0044085	Biological Process	Cellular component biogenesis	78	1.9e-07	5e-05	Glyma.06G254100;Glyma.05G122300;Glyma.14G215100;Glyma.07G022300;Glyma.11G116800;Glyma.11G074600;Glyma.06G315500;Glyma.12G042600;Glyma.19G211500;Glyma.11G178200;Glyma.12G074500;Glyma.10G033100;Glyma.06G316500;Glyma.09G158300;Glyma.17G099200;Glyma.15G043200;Glyma.08G249700;Glyma.15G048200;Glyma.11G125100;Glyma.11G178100;Glyma.20G225900;Glyma.10G235100;Glyma.06G205400;Glyma.17G030700;Glyma.02G015100…
GO:0044260	Biological Process	Cellular macromolecule metabolic process	950	4.9e-07	0.00012	Glyma.13G222400;Glyma.02G287700;Glyma.13G002100;Glyma.20G013200;Glyma.07G105700;Glyma.09G273300;Glyma.02G120900;Glyma.10G130700;Glyma.08G046500;Glyma.17G119800;Glyma.08G292900;Glyma.08G213200;Glyma.18G272200;Glyma.06G079800;Glyma.07G171200;Glyma.06G303700;Glyma.11G210800;Glyma.08G334900;Glyma.19G005800;Glyma.13G294100;Glyma.19G216000;Glyma.04G096300;Glyma.12G083800;Glyma.01G207200;Glyma.04G085000…
GO:0006807	Biological Process	Nitrogen compound metabolic process	547	8e-07	0.00017	Glyma.12G205900;Glyma.02G287700;Glyma.08G292900;Glyma.17G225700;Glyma.12G075800;Glyma.10G130700;Glyma.06G037300;Glyma.07G171200;Glyma.06G303700;Glyma.11G210800;Glyma.08G334900;Glyma.19G005800;Glyma.19G216000;Glyma.04G085000;Glyma.06G190200;Glyma.04G039300;Glyma.11G252300;Glyma.15G276000;Glyma.14G217700;Glyma.07G243300;Glyma.08G202100;Glyma.16G146500;Glyma.01G188400;Glyma.04G008900;Glyma.18G041100…
GO:0044237	Biological Process	Cellular metabolic process	1132	4.9e-06	0.00098	Glyma.12G205900;Glyma.08G100300;Glyma.02G287700;Glyma.13G002100;Glyma.20G013200;Glyma.07G105700;Glyma.09G148500;Glyma.15G072800;Glyma.17G225700;Glyma.12G075800;Glyma.09G273300;Glyma.17G088900;Glyma.02G120900;Glyma.10G130700;Glyma.08G046500;Glyma.17G119800;Glyma.02G296400;Glyma.08G292900;Glyma.08G213200;Glyma.18G272200;Glyma.06G079800;Glyma.06G037300;Glyma.07G171200;Glyma.06G303700;Glyma.19G124500…
GO:0006261	Biological Process	DNA-dependent DNA replication	10	1.3e-05	0.0022	Glyma.07G238400;Glyma.18G167000;Glyma.08G349400;Glyma.12G025700;Glyma.11G099800;Glyma.08G105600;Glyma.02G286600;Glyma.17G035000;Glyma.05G148900;Glyma.14G028200
GO:0033014	Biological Process	Tetrapyrrole biosynthetic process	22	1.3e-05	0.0022	Glyma.03G060100;Glyma.01G116100;Glyma.12G039200;Glyma.13G156400;Glyma.17G035000;Glyma.19G216100;Glyma.07G238400;Glyma.04G205600;Glyma.11G113300;Glyma.03G219200;Glyma.06G051100;Glyma.06G037300;Glyma.06G159900;Glyma.05G197600;Glyma.08G064700;Glyma.19G178600;Glyma.07G184700;Glyma.06G115000;Glyma.09G047300;Glyma.05G129700;Glyma.17G104000;Glyma.08G084400
GO:0007049	Biological Process	Cell cycle	24	2.4e-05	0.0037	Glyma.08G148900;Glyma.05G169000;Glyma.05G016300;Glyma.12G080700;Glyma.20G234500;Glyma.08G354300;Glyma.14G101000;Glyma.10G153800;Glyma.15G269200;Glyma.03G236100;Glyma.17G224100;Glyma.08G334900;Glyma.03G153800;Glyma.20G151100;Glyma.17G083800;Glyma.13G059800;Glyma.18G067800;Glyma.11G192100;Glyma.20G193800;Glyma.15G230300;Glyma.12G025700;Glyma.11G099800;Glyma.18G170800;Glyma.10G196400
GO:0006779	Biological Process	Porphyrin biosynthetic process	18	2.4e-05	0.0037	Glyma.03G060100;Glyma.01G116100;Glyma.19G178600;Glyma.04G205600;Glyma.17G104000;Glyma.05G129700;Glyma.03G219200;Glyma.06G051100;Glyma.07G238400;Glyma.13G156400;Glyma.19G216100;Glyma.06G159900;Glyma.11G113300;Glyma.08G084400;Glyma.09G047300;Glyma.05G197600;Glyma.12G039200;Glyma.17G035000
GO:0071103	Biological Process	DNA conformation change	21	2.9e-05	0.0041	Glyma.10G033100;Glyma.02G245000;Glyma.10G090000;Glyma.14G137100;Glyma.10G163300;Glyma.20G225900;Glyma.15G170700;Glyma.14G215100;Glyma.06G155600;Glyma.11G075500;Glyma.02G015100;Glyma.09G064400;Glyma.18G040200;Glyma.08G052600;Glyma.09G177500;Glyma.11G216300;Glyma.15G276000;Glyma.07G007200;Glyma.17G099200;Glyma.U043500;Glyma.14G215200
GO:0010033	Biological Process	Response to organic substance	21	3.6e-05	0.0047	Glyma.13G234200;Glyma.17G256500;Glyma.14G208500;Glyma.10G053500;Glyma.14G166500;Glyma.15G181000;Glyma.13G140600;Glyma.02G239600;Glyma.13G221400;Glyma.18G046800;Glyma.04G200600;Glyma.12G174100;Glyma.19G175700;Glyma.04G254200;Glyma.06G164900;Glyma.11G204200;Glyma.15G078800;Glyma.13G325200;Glyma.13G084700;Glyma.14G217700;Glyma.05G200800
GO:0006333	Biological Process	Chromatin assembly or disassembly	18	3.9e-05	0.0049	Glyma.10G033100;Glyma.02G245000;Glyma.10G163300;Glyma.20G225900;Glyma.15G170700;Glyma.14G215100;Glyma.06G002300;Glyma.11G075500;Glyma.02G015100;Glyma.09G064400;Glyma.14G215200;Glyma.08G052600;Glyma.09G177500;Glyma.11G216300;Glyma.07G007200;Glyma.17G099200;Glyma.U043500;Glyma.18G040200
GO:0009725	Biological Process	Response to hormone stimulus	20	4.3e-05	0.0049	Glyma.13G234200;Glyma.17G256500;Glyma.14G208500;Glyma.10G053500;Glyma.14G166500;Glyma.15G181000;Glyma.13G140600;Glyma.02G239600;Glyma.13G221400;Glyma.18G046800;Glyma.04G200600;Glyma.12G174100;Glyma.04G254200;Glyma.06G164900;Glyma.11G204200;Glyma.15G078800;Glyma.13G325200;Glyma.13G084700;Glyma.14G217700;Glyma.05G200800
GO:0009719	Biological Process	Response to endogenous stimulus	20	4.3e-05	0.0049	Glyma.13G234200;Glyma.17G256500;Glyma.14G208500;Glyma.10G053500;Glyma.14G166500;Glyma.15G181000;Glyma.13G140600;Glyma.02G239600;Glyma.13G221400;Glyma.18G046800;Glyma.04G200600;Glyma.12G174100;Glyma.04G254200;Glyma.06G164900;Glyma.11G204200;Glyma.15G078800;Glyma.13G325200;Glyma.13G084700;Glyma.14G217700;Glyma.05G200800
GO:0043412	Biological Process	Macromolecule modification	391	5.1e-05	0.0055	Glyma.13G002100;Glyma.20G013200;Glyma.07G105700;Glyma.09G273300;Glyma.11G233500;Glyma.17G119800;Glyma.11G050000;Glyma.08G213200;Glyma.02G060500;Glyma.13G294100;Glyma.12G116400;Glyma.08G074500;Glyma.01G207200;Glyma.06G196900;Glyma.02G108100;Glyma.11G254000;Glyma.04G036300;Glyma.15G187400;Glyma.15G098800;Glyma.05G175000;Glyma.16G037500;Glyma.13G184200;Glyma.17G094700;Glyma.09G048300;Glyma.08G060800…
GO:0044262	Biological Process	Cellular carbohydrate metabolic process	115	5.5e-05	0.0057	Glyma.17G013200;Glyma.19G214100;Glyma.08G294300;Glyma.06G302300;Glyma.14G113900;Glyma.13G149800;Glyma.02G120900;Glyma.09G073600;Glyma.09G231400;Glyma.02G296400;Glyma.07G271200;Glyma.06G108100;Glyma.05G191600;Glyma.19G124500;Glyma.03G214700;Glyma.07G126400;Glyma.02G108100;Glyma.07G184700;Glyma.12G197600;Glyma.20G120300;Glyma.12G024000;Glyma.16G045000;Glyma.19G015900;Glyma.02G134600;Glyma.16G126400…
GO:0031497	Biological Process	Chromatin assembly	17	7.2e-05	0.0058	Glyma.10G033100;Glyma.02G245000;Glyma.10G163300;Glyma.20G225900;Glyma.15G170700;Glyma.14G215100;Glyma.11G075500;Glyma.02G015100;Glyma.09G064400;Glyma.14G215200;Glyma.08G052600;Glyma.09G177500;Glyma.11G216300;Glyma.07G007200;Glyma.17G099200;Glyma.U043500;Glyma.18G040200
GO:0006334	Biological Process	Nucleosome assembly	17	7.2e-05	0.0058	Glyma.10G033100;Glyma.02G245000;Glyma.10G163300;Glyma.20G225900;Glyma.15G170700;Glyma.14G215100;Glyma.11G075500;Glyma.02G015100;Glyma.09G064400;Glyma.14G215200;Glyma.08G052600;Glyma.09G177500;Glyma.11G216300;Glyma.07G007200;Glyma.17G099200;Glyma.U043500;Glyma.18G040200
GO:0016568	Biological Process	Chromatin modification	19	6.3e-05	0.0058	Glyma.15G097000;Glyma.01G234600;Glyma.17G023600;Glyma.19G103500;Glyma.09G158300;Glyma.13G186800;Glyma.14G065800;Glyma.02G060500;Glyma.16G047800;Glyma.15G224400;Glyma.03G249800;Glyma.11G008300;Glyma.16G143100;Glyma.07G250700;Glyma.07G157400;Glyma.02G250900;Glyma.11G074600;Glyma.01G168900;Glyma.13G215900
GO:0006323	Biological Process	DNA packaging	17	7.2e-05	0.0058	Glyma.10G033100;Glyma.02G245000;Glyma.10G163300;Glyma.20G225900;Glyma.15G170700;Glyma.14G215100;Glyma.11G075500;Glyma.02G015100;Glyma.09G064400;Glyma.14G215200;Glyma.08G052600;Glyma.09G177500;Glyma.11G216300;Glyma.07G007200;Glyma.17G099200;Glyma.U043500;Glyma.18G040200
GO:0022607	Biological Process	Cellular component assembly	55	5.8e-05	0.0058	Glyma.06G254100;Glyma.14G215100;Glyma.11G074600;Glyma.11G178200;Glyma.12G074500;Glyma.10G033100;Glyma.09G158300;Glyma.17G099200;Glyma.15G043200;Glyma.08G249700;Glyma.03G255800;Glyma.11G178100;Glyma.20G225900;Glyma.10G235100;Glyma.06G205400;Glyma.17G030700;Glyma.02G015100;Glyma.17G013000;Glyma.18G064400;Glyma.09G177500;Glyma.11G216300;Glyma.08G015700;Glyma.11G177900;Glyma.01G168900;Glyma.18G040200…
GO:0065004	Biological Process	Protein-DNA complex assembly	18	6.1e-05	0.0058	Glyma.10G033100;Glyma.02G245000;Glyma.10G163300;Glyma.20G225900;Glyma.15G170700;Glyma.14G215100;Glyma.11G075500;Glyma.02G015100;Glyma.04G075200;Glyma.09G064400;Glyma.14G215200;Glyma.08G052600;Glyma.09G177500;Glyma.11G216300;Glyma.07G007200;Glyma.17G099200;Glyma.U043500;Glyma.18G040200
GO:0034728	Biological Process	Nucleosome organization	17	7.2e-05	0.0058	Glyma.10G033100;Glyma.02G245000;Glyma.10G163300;Glyma.20G225900;Glyma.15G170700;Glyma.14G215100;Glyma.11G075500;Glyma.02G015100;Glyma.09G064400;Glyma.14G215200;Glyma.08G052600;Glyma.09G177500;Glyma.11G216300;Glyma.07G007200;Glyma.17G099200;Glyma.U043500;Glyma.18G040200
GO:0006259	Biological Process	DNA metabolic process	117	8.1e-05	0.006	Glyma.10G130700;Glyma.03G076800;Glyma.12G039200;Glyma.06G116000;Glyma.13G156400;Glyma.13G371600;Glyma.07G238400;Glyma.14G137100;Glyma.20G157600;Glyma.17G121400;Glyma.17G130800;Glyma.08G334900;Glyma.19G216000;Glyma.04G187600;Glyma.17G078700;Glyma.14G117800;Glyma.05G186900;Glyma.09G047300;Glyma.18G048900;Glyma.15G276000;Glyma.09G064300;Glyma.08G063600;Glyma.14G082100;Glyma.08G349400;Glyma.06G155600…
GO:0065003	Biological Process	Macromolecular complex assembly	48	8e-05	0.006	Glyma.06G254100;Glyma.U043500;Glyma.11G074600;Glyma.12G074500;Glyma.10G033100;Glyma.09G158300;Glyma.17G099200;Glyma.15G043200;Glyma.03G255800;Glyma.11G178100;Glyma.20G225900;Glyma.10G235100;Glyma.11G178200;Glyma.02G015100;Glyma.18G064400;Glyma.09G177500;Glyma.11G216300;Glyma.08G015700;Glyma.11G177900;Glyma.01G168900;Glyma.18G040200;Glyma.02G245000;Glyma.01G234600;Glyma.11G008300;Glyma.13G147000;G…
GO:0015995	Biological Process	Chlorophyll biosynthetic process	12	9.3e-05	0.0068	Glyma.19G178600;Glyma.17G104000;Glyma.05G129700;Glyma.03G219200;Glyma.12G039200;Glyma.07G238400;Glyma.13G156400;Glyma.19G216100;Glyma.11G113300;Glyma.08G084400;Glyma.09G047300;Glyma.17G035000
GO:0006464	Biological Process	Protein modification process	377	9.9e-05	0.007	Glyma.13G002100;Glyma.20G013200;Glyma.07G105700;Glyma.09G273300;Glyma.11G233500;Glyma.11G050000;Glyma.08G213200;Glyma.02G060500;Glyma.13G294100;Glyma.12G116400;Glyma.08G074500;Glyma.01G207200;Glyma.06G196900;Glyma.02G108100;Glyma.11G254000;Glyma.04G036300;Glyma.15G187400;Glyma.15G098800;Glyma.05G175000;Glyma.16G037500;Glyma.13G184200;Glyma.17G094700;Glyma.09G048300;Glyma.08G060800;Glyma.13G050200…
GO:0032774	Biological Process	RNA biosynthetic process	296	0.0001	0.0071	Glyma.02G306300;Glyma.11G180100;Glyma.06G029600;Glyma.02G287700;Glyma.08G292900;Glyma.11G074600;Glyma.04G096300;Glyma.18G004700;Glyma.03G258000;Glyma.13G008300;Glyma.03G176600;Glyma.06G138100;Glyma.12G194400;Glyma.08G046500;Glyma.06G062300;Glyma.10G153800;Glyma.13G117100;Glyma.14G217200;Glyma.06G008800;Glyma.04G029100;Glyma.13G361100;Glyma.19G245100;Glyma.06G079800;Glyma.05G166400;Glyma.07G171200…
GO:0016070	Biological Process	RNA metabolic process	346	0.00011	0.0072	Glyma.02G287700;Glyma.08G292900;Glyma.07G171200;Glyma.06G303700;Glyma.11G210800;Glyma.19G005800;Glyma.04G085000;Glyma.06G190200;Glyma.04G039300;Glyma.11G252300;Glyma.14G217700;Glyma.07G243300;Glyma.08G202100;Glyma.01G188400;Glyma.04G008900;Glyma.10G133500;Glyma.04G044700;Glyma.12G108100;Glyma.15G017900;Glyma.09G207500;Glyma.02G022300;Glyma.03G245900;Glyma.02G027400;Glyma.12G072400;Glyma.05G166400…
GO:0033013	Biological Process	Tetrapyrrole metabolic process	24	0.00015	0.0096	Glyma.03G060100;Glyma.01G116100;Glyma.12G039200;Glyma.13G156400;Glyma.17G035000;Glyma.19G216100;Glyma.07G238400;Glyma.04G205600;Glyma.11G113300;Glyma.03G219200;Glyma.06G051100;Glyma.06G037300;Glyma.06G159900;Glyma.05G197600;Glyma.08G064700;Glyma.19G178600;Glyma.02G134200;Glyma.07G184700;Glyma.09G181000;Glyma.06G115000;Glyma.09G047300;Glyma.05G129700;Glyma.17G104000;Glyma.08G084400
GO:0003677	Molecular Function	DNA binding	460	7.7e-20	1.3e-16	Glyma.15G117200;Glyma.02G287700;Glyma.10G130700;Glyma.06G303700;Glyma.11G210800;Glyma.08G334900;Glyma.19G216000;Glyma.10G033100;Glyma.04G085000;Glyma.11G038500;Glyma.18G007100;Glyma.07G159300;Glyma.06G190200;Glyma.04G039300;Glyma.11G252300;Glyma.13G334300;Glyma.U043500;Glyma.08G063600;Glyma.01G188400;Glyma.04G008900;Glyma.04G020000;Glyma.15G070100;Glyma.10G133500;Glyma.01G187400;Glyma.10G198500;G…
GO:0003777	Molecular Function	Microtubule motor activity	70	1.9e-18	1.6e-15	Glyma.08G325200;Glyma.02G214300;Glyma.02G302800;Glyma.15G015300;Glyma.12G037100;Glyma.14G016800;Glyma.11G075100;Glyma.02G015500;Glyma.12G038600;Glyma.14G011100;Glyma.09G108000;Glyma.09G190500;Glyma.15G252800;Glyma.07G005200;Glyma.09G136400;Glyma.17G208400;Glyma.10G154200;Glyma.11G253200;Glyma.20G229600;Glyma.15G063200;Glyma.13G286400;Glyma.07G096500;Glyma.17G233200;Glyma.18G180900;Glyma.20G207200…
GO:0003774	Molecular Function	Motor activity	74	6.5e-17	3.5e-14	Glyma.08G325200;Glyma.02G214300;Glyma.02G302800;Glyma.15G015300;Glyma.12G037100;Glyma.14G016800;Glyma.11G075100;Glyma.02G015500;Glyma.12G038600;Glyma.14G011100;Glyma.09G108000;Glyma.09G190500;Glyma.15G252800;Glyma.07G005200;Glyma.09G136400;Glyma.17G208400;Glyma.10G154200;Glyma.11G253200;Glyma.20G229600;Glyma.15G063200;Glyma.13G286400;Glyma.07G096500;Glyma.17G233200;Glyma.18G180900;Glyma.04G238900…
GO:0008017	Molecular Function	Microtubule binding	74	1e-16	3.5e-14	Glyma.08G325200;Glyma.02G214300;Glyma.02G302800;Glyma.15G015300;Glyma.12G037100;Glyma.14G016800;Glyma.11G075100;Glyma.02G015500;Glyma.12G038600;Glyma.14G011100;Glyma.09G108000;Glyma.19G235400;Glyma.15G252800;Glyma.07G005200;Glyma.09G136400;Glyma.17G208400;Glyma.10G154200;Glyma.11G253200;Glyma.11G052200;Glyma.20G229600;Glyma.15G063200;Glyma.13G286400;Glyma.07G096500;Glyma.17G233200;Glyma.18G180900…
GO:0015631	Molecular Function	Tubulin binding	74	1e-16	3.5e-14	Glyma.08G325200;Glyma.02G214300;Glyma.02G302800;Glyma.15G015300;Glyma.12G037100;Glyma.14G016800;Glyma.11G075100;Glyma.02G015500;Glyma.12G038600;Glyma.14G011100;Glyma.09G108000;Glyma.19G235400;Glyma.15G252800;Glyma.07G005200;Glyma.09G136400;Glyma.17G208400;Glyma.10G154200;Glyma.11G253200;Glyma.11G052200;Glyma.20G229600;Glyma.15G063200;Glyma.13G286400;Glyma.07G096500;Glyma.17G233200;Glyma.18G180900…
GO:0008092	Molecular Function	Cytoskeletal protein binding	81	2.4e-15	6.8e-13	Glyma.08G325200;Glyma.03G136500;Glyma.02G214300;Glyma.02G302800;Glyma.15G015300;Glyma.12G037100;Glyma.14G016800;Glyma.11G075100;Glyma.13G131700;Glyma.02G015500;Glyma.12G038600;Glyma.14G011100;Glyma.09G108000;Glyma.19G235400;Glyma.15G252800;Glyma.07G005200;Glyma.09G136400;Glyma.17G208400;Glyma.06G266500;Glyma.11G253200;Glyma.11G052200;Glyma.20G229600;Glyma.10G154200;Glyma.15G063200;Glyma.13G286400…
GO:0005524	Molecular Function	ATP binding	599	7.2e-13	1.7e-10	Glyma.10G130700;Glyma.13G002100;Glyma.07G105700;Glyma.09G273300;Glyma.05G014900;Glyma.11G233500;Glyma.09G160000;Glyma.17G119800;Glyma.11G050000;Glyma.08G213200;Glyma.13G168000;Glyma.20G207200;Glyma.17G098300;Glyma.13G294100;Glyma.19G216000;Glyma.08G074500;Glyma.13G202100;Glyma.11G071700;Glyma.06G196900;Glyma.11G254000;Glyma.04G036300;Glyma.12G215200;Glyma.15G276000;Glyma.11G093800;Glyma.15G187400…
GO:0003676	Molecular Function	Nucleic acid binding	587	3.8e-11	7.9e-09	Glyma.15G117200;Glyma.02G287700;Glyma.03G188500;Glyma.12G075800;Glyma.10G191400;Glyma.11G244300;Glyma.13G168000;Glyma.06G303700;Glyma.11G210800;Glyma.08G334900;Glyma.19G005800;Glyma.19G216000;Glyma.06G320700;Glyma.10G033100;Glyma.04G085000;Glyma.11G038500;Glyma.18G007100;Glyma.07G159300;Glyma.06G190200;Glyma.04G039300;Glyma.11G252300;Glyma.13G334300;Glyma.U043500;Glyma.08G063600;Glyma.20G165700;G…
GO:0032559	Molecular Function	Adenyl ribonucleotide binding	632	6.7e-10	1.3e-07	Glyma.10G130700;Glyma.13G002100;Glyma.07G105700;Glyma.16G214900;Glyma.09G273300;Glyma.05G014900;Glyma.11G233500;Glyma.09G160000;Glyma.17G119800;Glyma.11G050000;Glyma.08G213200;Glyma.13G168000;Glyma.20G207200;Glyma.17G098300;Glyma.13G294100;Glyma.19G216000;Glyma.08G074500;Glyma.13G202100;Glyma.11G071700;Glyma.06G196900;Glyma.11G254000;Glyma.04G036300;Glyma.12G215200;Glyma.15G276000;Glyma.11G093800…
GO:0032555	Molecular Function	Purine ribonucleotide binding	681	1.5e-09	2.3e-07	Glyma.10G130700;Glyma.13G002100;Glyma.07G105700;Glyma.16G214900;Glyma.09G273300;Glyma.05G014900;Glyma.11G233500;Glyma.09G160000;Glyma.07G151000;Glyma.18G102400;Glyma.17G119800;Glyma.19G186300;Glyma.11G050000;Glyma.08G213200;Glyma.13G168000;Glyma.20G207200;Glyma.17G098300;Glyma.13G294100;Glyma.19G216000;Glyma.12G083800;Glyma.13G202100;Glyma.11G071700;Glyma.06G196900;Glyma.11G254000;Glyma.04G036300…
GO:0032553	Molecular Function	Ribonucleotide binding	681	1.5e-09	2.3e-07	Glyma.10G130700;Glyma.13G002100;Glyma.07G105700;Glyma.16G214900;Glyma.09G273300;Glyma.05G014900;Glyma.11G233500;Glyma.09G160000;Glyma.07G151000;Glyma.18G102400;Glyma.17G119800;Glyma.19G186300;Glyma.11G050000;Glyma.08G213200;Glyma.13G168000;Glyma.20G207200;Glyma.17G098300;Glyma.13G294100;Glyma.19G216000;Glyma.12G083800;Glyma.13G202100;Glyma.11G071700;Glyma.06G196900;Glyma.11G254000;Glyma.04G036300…
GO:0000166	Molecular Function	Nucleotide binding	750	3e-09	4.3e-07	Glyma.10G130700;Glyma.13G002100;Glyma.07G105700;Glyma.17G225700;Glyma.16G214900;Glyma.09G273300;Glyma.05G014900;Glyma.11G233500;Glyma.09G160000;Glyma.07G151000;Glyma.18G102400;Glyma.17G119800;Glyma.19G186300;Glyma.11G050000;Glyma.08G213200;Glyma.13G168000;Glyma.20G207200;Glyma.08G322000;Glyma.17G098300;Glyma.13G294100;Glyma.19G216000;Glyma.12G083800;Glyma.13G202100;Glyma.11G071700;Glyma.06G196900…
GO:0001882	Molecular Function	Nucleoside binding	660	7.4e-09	9.6e-07	Glyma.10G130700;Glyma.13G002100;Glyma.07G105700;Glyma.17G225700;Glyma.16G214900;Glyma.09G273300;Glyma.05G014900;Glyma.11G233500;Glyma.09G160000;Glyma.17G119800;Glyma.11G050000;Glyma.08G213200;Glyma.13G168000;Glyma.20G207200;Glyma.08G322000;Glyma.17G098300;Glyma.13G294100;Glyma.19G216000;Glyma.12G083800;Glyma.13G202100;Glyma.11G071700;Glyma.06G196900;Glyma.11G254000;Glyma.04G036300;Glyma.12G215200…
GO:0001883	Molecular Function	Purine nucleoside binding	659	8.9e-09	1e-06	Glyma.10G130700;Glyma.13G002100;Glyma.07G105700;Glyma.17G225700;Glyma.16G214900;Glyma.09G273300;Glyma.05G014900;Glyma.11G233500;Glyma.09G160000;Glyma.17G119800;Glyma.11G050000;Glyma.08G213200;Glyma.13G168000;Glyma.20G207200;Glyma.08G322000;Glyma.17G098300;Glyma.13G294100;Glyma.19G216000;Glyma.12G083800;Glyma.13G202100;Glyma.11G071700;Glyma.06G196900;Glyma.11G254000;Glyma.04G036300;Glyma.12G215200…
GO:0030554	Molecular Function	Adenyl nucleotide binding	659	8.9e-09	1e-06	Glyma.10G130700;Glyma.13G002100;Glyma.07G105700;Glyma.17G225700;Glyma.16G214900;Glyma.09G273300;Glyma.05G014900;Glyma.11G233500;Glyma.09G160000;Glyma.17G119800;Glyma.11G050000;Glyma.08G213200;Glyma.13G168000;Glyma.20G207200;Glyma.08G322000;Glyma.17G098300;Glyma.13G294100;Glyma.19G216000;Glyma.12G083800;Glyma.13G202100;Glyma.11G071700;Glyma.06G196900;Glyma.11G254000;Glyma.04G036300;Glyma.12G215200…
GO:0017076	Molecular Function	Purine nucleotide binding	711	1.1e-08	1.2e-06	Glyma.10G130700;Glyma.13G002100;Glyma.07G105700;Glyma.17G225700;Glyma.16G214900;Glyma.09G273300;Glyma.05G014900;Glyma.11G233500;Glyma.09G160000;Glyma.07G151000;Glyma.18G102400;Glyma.17G119800;Glyma.19G186300;Glyma.11G050000;Glyma.08G213200;Glyma.13G168000;Glyma.20G207200;Glyma.08G322000;Glyma.17G098300;Glyma.13G294100;Glyma.19G216000;Glyma.12G083800;Glyma.13G202100;Glyma.11G071700;Glyma.06G196900…
GO:0005488	Molecular Function	Binding	2110	2.7e-07	2.7e-05	Glyma.12G205900;Glyma.02G287700;Glyma.06G152200;Glyma.20G013200;Glyma.17G225700;Glyma.19G185300;Glyma.09G273300;Glyma.17G088900;Glyma.06G034200;Glyma.18G102400;Glyma.11G239400;Glyma.20G095700;Glyma.08G092300;Glyma.10G023100;Glyma.17G098300;Glyma.11G210800;Glyma.19G005800;Glyma.19G216000;Glyma.07G178500;Glyma.11G071700;Glyma.08G046600;Glyma.11G054600;Glyma.07G159300;Glyma.11G252300;Glyma.02G135400…	8000;Glyma.13G136100;Glyma.19G148700;Glyma.15G174100;Glyma.14G189300;Glyma.10G107700;Glyma.02G235100;Glyma.02G026800;Glyma.10G066400;Glyma.13G100500;Glyma.10G227400;Glyma.13G338400;Glyma.11G204200;Glyma.11G019100;Glyma.19G177500;Glyma.13G198200;Glyma.15G040400;Glyma.11G219600;Glyma.19G174700;Glyma.03G076800;Glyma.06G087800;Glyma.13G030700;Glyma.09G188000;Glyma.08G303000;Glyma.09G132200;Glyma.02G3…
GO:0016462	Molecular Function	Pyrophosphatase activity	223	3.7e-06	0.00035	Glyma.01G038100;Glyma.17G098300;Glyma.06G116000;Glyma.01G172400;Glyma.14G011100;Glyma.02G281200;Glyma.16G209400;Glyma.05G014900;Glyma.09G160000;Glyma.12G177200;Glyma.08G102300;Glyma.04G131700;Glyma.17G023600;Glyma.19G213600;Glyma.07G163200;Glyma.13G286400;Glyma.13G168000;Glyma.12G039200;Glyma.20G207200;Glyma.19G136000;Glyma.09G008800;Glyma.03G124900;Glyma.20G239800;Glyma.11G075100;Glyma.08G012400…
GO:0016818	Molecular Function	Hydrolase activity, acting on acid anhydrides, in phosphorus-containing anhydrides	226	4.8e-06	0.00042	Glyma.01G038100;Glyma.17G098300;Glyma.06G116000;Glyma.01G172400;Glyma.14G011100;Glyma.02G281200;Glyma.16G209400;Glyma.05G014900;Glyma.09G160000;Glyma.12G177200;Glyma.08G102300;Glyma.04G131700;Glyma.17G023600;Glyma.19G213600;Glyma.07G163200;Glyma.13G286400;Glyma.13G168000;Glyma.12G039200;Glyma.20G207200;Glyma.19G136000;Glyma.09G008800;Glyma.03G124900;Glyma.20G239800;Glyma.11G075100;Glyma.08G012400…
GO:0016817	Molecular Function	Hydrolase activity, acting on acid anhydrides	227	5.5e-06	0.00046	Glyma.01G038100;Glyma.17G098300;Glyma.06G116000;Glyma.01G172400;Glyma.14G011100;Glyma.02G281200;Glyma.16G209400;Glyma.05G014900;Glyma.09G160000;Glyma.12G177200;Glyma.08G102300;Glyma.04G131700;Glyma.17G023600;Glyma.19G213600;Glyma.07G163200;Glyma.13G286400;Glyma.13G168000;Glyma.12G039200;Glyma.20G207200;Glyma.19G136000;Glyma.09G008800;Glyma.03G124900;Glyma.20G239800;Glyma.11G075100;Glyma.08G012400…
GO:0017111	Molecular Function	Nucleoside-triphosphatase activity	216	1.1e-05	0.00086	Glyma.01G038100;Glyma.17G098300;Glyma.06G116000;Glyma.14G011100;Glyma.02G281200;Glyma.16G209400;Glyma.05G014900;Glyma.09G160000;Glyma.12G177200;Glyma.08G102300;Glyma.04G131700;Glyma.17G023600;Glyma.19G213600;Glyma.07G163200;Glyma.13G286400;Glyma.13G168000;Glyma.12G039200;Glyma.20G207200;Glyma.19G136000;Glyma.09G008800;Glyma.03G124900;Glyma.20G239800;Glyma.11G075100;Glyma.08G012400;Glyma.11G142300…
GO:0005515	Molecular Function	Protein binding	803	1.5e-05	0.0012	Glyma.03G136500;Glyma.14G065300;Glyma.15G209300;Glyma.19G188800;Glyma.02G287700;Glyma.20G013200;Glyma.11G190900;Glyma.08G324000;Glyma.16G214900;Glyma.18G246000;Glyma.06G034200;Glyma.11G233500;Glyma.08G046500;Glyma.11G239400;Glyma.13G263200;Glyma.01G128200;Glyma.15G092000;Glyma.20G207200;Glyma.02G060500;Glyma.17G076600;Glyma.13G294100;Glyma.11G156300;Glyma.08G074500;Glyma.12G043700;Glyma.04G214900…
GO:0005634	Cellular Component	Nucleus	290	3.1e-20	1.1e-17	Glyma.13G071600;Glyma.12G049700;Glyma.01G189700;Glyma.02G287700;Glyma.08G292900;Glyma.03G200000;Glyma.04G254200;Glyma.11G116800;Glyma.11G074600;Glyma.18G004700;Glyma.02G245000;Glyma.11G052500;Glyma.03G123600;Glyma.14G082100;Glyma.13G059800;Glyma.09G042400;Glyma.06G062300;Glyma.10G153800;Glyma.13G117100;Glyma.19G186300;Glyma.17G023600;Glyma.04G062400;Glyma.11G180500;Glyma.13G361100;Glyma.04G257100…
GO:0043231	Cellular Component	Intracellular membrane-bounded organelle	318	3e-14	5.5e-12	Glyma.13G071600;Glyma.12G049700;Glyma.01G189700;Glyma.02G287700;Glyma.08G292900;Glyma.11G087600;Glyma.03G200000;Glyma.09G186700;Glyma.11G116800;Glyma.11G074600;Glyma.18G004700;Glyma.02G245000;Glyma.09G248600;Glyma.11G052500;Glyma.03G123600;Glyma.14G082100;Glyma.13G059800;Glyma.09G042400;Glyma.06G062300;Glyma.10G153800;Glyma.13G117100;Glyma.19G186300;Glyma.17G023600;Glyma.04G062400;Glyma.11G180500…
GO:0043227	Cellular Component	Membrane-bounded organelle	318	5.3e-14	6.4e-12	Glyma.13G071600;Glyma.12G049700;Glyma.01G189700;Glyma.02G287700;Glyma.08G292900;Glyma.11G087600;Glyma.03G200000;Glyma.09G186700;Glyma.11G116800;Glyma.11G074600;Glyma.18G004700;Glyma.02G245000;Glyma.09G248600;Glyma.11G052500;Glyma.03G123600;Glyma.14G082100;Glyma.13G059800;Glyma.09G042400;Glyma.06G062300;Glyma.10G153800;Glyma.13G117100;Glyma.19G186300;Glyma.17G023600;Glyma.04G062400;Glyma.11G180500…
GO:0005694	Cellular Component	Chromosome	47	1.3e-13	1.2e-11	Glyma.02G106600;Glyma.12G014600;Glyma.U043500;Glyma.10G037300;Glyma.09G258700;Glyma.05G169000;Glyma.05G016300;Glyma.12G080700;Glyma.13G059800;Glyma.17G035000;Glyma.07G238400;Glyma.14G137100;Glyma.12G236600;Glyma.03G236100;Glyma.20G225900;Glyma.13G202100;Glyma.02G015100;Glyma.18G245000;Glyma.18G040200;Glyma.09G177500;Glyma.11G216300;Glyma.08G334900;Glyma.02G271900;Glyma.02G245000;Glyma.18G234000;G…
GO:0044427	Cellular Component	Chromosomal part	34	2.7e-11	1.9e-09	Glyma.02G106600;Glyma.12G014600;Glyma.U043500;Glyma.09G258700;Glyma.05G169000;Glyma.05G016300;Glyma.12G080700;Glyma.13G059800;Glyma.17G035000;Glyma.07G238400;Glyma.03G236100;Glyma.20G225900;Glyma.02G015100;Glyma.18G040200;Glyma.09G177500;Glyma.11G216300;Glyma.08G334900;Glyma.02G245000;Glyma.18G234000;Glyma.17G083800;Glyma.10G033100;Glyma.11G075500;Glyma.06G308700;Glyma.18G067800;Glyma.14G215200;G…
GO:0043229	Cellular Component	Intracellular organelle	354	1.6e-05	0.0008	Glyma.02G287700;Glyma.08G292900;Glyma.19G186300;Glyma.02G060500;Glyma.08G334900;Glyma.13G202100;Glyma.10G033100;Glyma.17G126400;Glyma.07G159300;Glyma.06G190200;Glyma.11G252300;Glyma.14G217700;Glyma.07G195000;Glyma.10G133500;Glyma.04G044700;Glyma.10G291300;Glyma.05G016300;Glyma.02G022300;Glyma.05G064300;Glyma.19G103500;Glyma.20G147200;Glyma.11G035900;Glyma.13G127000;Glyma.20G151100;Glyma.15G170700…
GO:0043226	Cellular Component	Organelle	354	1.6e-05	0.0008	Glyma.02G287700;Glyma.08G292900;Glyma.19G186300;Glyma.02G060500;Glyma.08G334900;Glyma.13G202100;Glyma.10G033100;Glyma.17G126400;Glyma.07G159300;Glyma.06G190200;Glyma.11G252300;Glyma.14G217700;Glyma.07G195000;Glyma.10G133500;Glyma.04G044700;Glyma.10G291300;Glyma.05G016300;Glyma.02G022300;Glyma.05G064300;Glyma.19G103500;Glyma.20G147200;Glyma.11G035900;Glyma.13G127000;Glyma.20G151100;Glyma.15G170700…
GO:0000786	Cellular Component	Nucleosome	14	4.8e-05	0.0019	Glyma.10G033100;Glyma.02G245000;Glyma.10G163300;Glyma.20G225900;Glyma.U043500;Glyma.11G075500;Glyma.02G015100;Glyma.14G215200;Glyma.08G052600;Glyma.09G177500;Glyma.11G216300;Glyma.07G007200;Glyma.14G215100;Glyma.18G040200
GO:0032993	Cellular Component	Protein-DNA complex	14	4.8e-05	0.0019	Glyma.10G033100;Glyma.02G245000;Glyma.10G163300;Glyma.20G225900;Glyma.U043500;Glyma.11G075500;Glyma.02G015100;Glyma.14G215200;Glyma.08G052600;Glyma.09G177500;Glyma.11G216300;Glyma.07G007200;Glyma.14G215100;Glyma.18G040200
GO:0000785	Cellular Component	Chromatin	14	0.00011	0.004	Glyma.10G033100;Glyma.02G245000;Glyma.10G163300;Glyma.20G225900;Glyma.U043500;Glyma.11G075500;Glyma.02G015100;Glyma.14G215200;Glyma.08G052600;Glyma.09G177500;Glyma.11G216300;Glyma.07G007200;Glyma.14G215100;Glyma.18G040200
GO:0005622	Cellular Component	Intracellular	489	0.00013	0.0042	Glyma.13G222400;Glyma.02G287700;Glyma.20G013200;Glyma.11G084100;Glyma.18G102400;Glyma.13G303700;Glyma.19G186300;Glyma.08G292900;Glyma.18G245000;Glyma.02G060500;Glyma.08G334900;Glyma.13G202100;Glyma.10G033100;Glyma.08G046600;Glyma.18G007100;Glyma.07G159300;Glyma.17G157600;Glyma.06G190200;Glyma.11G252300;Glyma.U043500;Glyma.04G020000;Glyma.18G267400;Glyma.10G133500;Glyma.04G044700;Glyma.13G172800;G…
GO:0044454	Cellular Component	Nuclear chromosome part	9	0.00033	0.0099	Glyma.07G238400;Glyma.02G106600;Glyma.03G236100;Glyma.12G014600;Glyma.18G067800;Glyma.08G334900;Glyma.13G059800;Glyma.17G035000;Glyma.01G046400
