# Supplementary material for: Dynamic Transcriptome Changes Related to Oil Accumulation in Developing Soybean Seeds
Source: Int J Mol Sci. 2019 May 5;20(9):2202. doi: 10.3390/ijms20092202 (PMC6539092; doi:10.3390/ijms20092202)
Supplement: Supplementary file 1 [file ijms-20-02202-s001.zip › Table S3.xlsx]

## Sheet: Hub genes
Table S3 | Top 10 hub genes in each of the six modules which were associated with oil content. Hub genes were ranked by the module membership (MM) value from high to low and the top 10 genes were selected.
Gene ID	Function	Module	GS.oil	Log2 (FPKM20DAF/FPKM10DAF)
Glyma.10G278000	GmFAD2-1A	Pink	0.88	11.8131
Glyma.14G013600	Unknown protein	Pink	0.86	6.74773
Glyma.09G022300	Peroxidase	Pink	0.82	3.6089
Glyma.20G083700	Unknown protein	Pink	0.76	0.774576
Glyma.11G123900	Unknown protein	Pink	0.79	2.7797
Glyma.06G047900	BSD domain-containing family protein	Pink	0.79	0.049246
Glyma.06G195000	Pollen allergen	Pink	0.79	0.504701
Glyma.17G159800	Unknown protein	Pink	0.73	3.21106
Glyma.04G183100	Inactive poly [ADP-ribose] polymerase SRO4-related	Pink	0.84	4.66421
Glyma.12G237600	Unknown protein	Pink	0.77	3.8612
Glyma.12G165300	Ras-related protein Rab-1A	Blue	0.78	0.99159
Glyma.15G108400,Glyma.15G108600	Lactoylglutathione lyase	Blue	0.7	1.05294
Glyma.11G015100	11-β-hydroxysteroid dehydrogenase-like	Blue	0.77	13.3264
Glyma.20G000200	Inosine nucleosidase	Blue	0.8	1.94693
Glyma.07G043200	NADH dehydrogenase 1 alpha subcomplex assembly factor	Blue	0.77	0.358989
Glyma.10G198000	Kelch repeat-containing protein	Blue	0.77	0.858343
Glyma.08G045700	Integral membrane ankyrin-repeat protein Kidins220 (protein kinase D substrate)	Blue	0.8	1.38153
Glyma.19G228800	ADP-ribosylation factor-related	Blue	0.77	0.816438
Glyma.09G090300	Transcription factor IIB	Blue	0.73	0.569334
Glyma.12G032400	Synaptotagmin-1 related	Blue	0.72	0.976596
Glyma.03G204400	RING zinc-finger protein	Brown	0.68	1.1258
Glyma.02G236600	Kinase interacting (KIP1-like) family protein	Brown	0.67	-0.27
Glyma.13G159900	snRNA-activating protein complex subunit 1	Brown	0.69	1
Glyma.07G196200	LSD1 zinc finger	Brown	0.68	0.35547
Glyma.06G059800	Cadmium-transporting ATPase	Brown	0.68	-0.0238006
Glyma.05G234000	Unknown protein	Brown	0.72	1.08355
Glyma.04G188100	Glucosyl/glucuronosyl transferase	Brown	0.67	4.69746
Glyma.02G141300	Transmembrane amino acid transporter family protein	Brown	0.67	2.866
Glyma.11G024100	Glutathione peroxidase	Brown	0.72	2.00013
Glyma.18G228200	Uncharacterized membrane protein	Brown	0.71	6.67483
Glyma.11G056600	Unknown protein	Yellow	-0.933696	-4.17287
Glyma.06G063500	Two-component response regulator ARR18	Yellow	-0.974248	-1.64928
Glyma.08G033100	Protein IQ-Domain 25	Yellow	-0.883508	-5.96171
Glyma.08G266100	Leucine-rich repeat protein kinase family protein	Yellow	-0.866563	-1.85754
Glyma.09G184000	alpha/beta-Hydrolases superfamily protein	Yellow	-0.853965	-5.99923
Glyma.04G230600	Unknown protein	Yellow	-0.901593	-1.72552
Glyma.13G120900	C2H2-type zinc finger	Yellow	-0.954249	-4.00205
Glyma.11G182600	Rho GTPase activating protein	Yellow	-0.939931	-1.6438
Glyma.09G097500	Non-specific serine/threonine protein kinase	Yellow	-0.8904	-1.42204
Glyma.09G109700	Homeobox-leucine zipper protein (HD-ZIP)	Yellow	-0.894589	-2.83323
Glyma.19G137500	Kinesin family member C2/C3	turquoise	-0.985794	-2.98822
Glyma.19G178700	Unknown protein	turquoise	-0.984398	-1.91828
Glyma.19G216000	DNA mismatch repair protein Msh6	turquoise	-0.983359	-2.55848
Glyma.02G261400	Leucine-rich repeat receptor like protein kinase	turquoise	-0.982194	-2.57423
Glyma.10G292800	Unknown protein	turquoise	-0.978901	-2.24037
Glyma.17G262300	Cyclin-dependent kinase	turquoise	-0.976958	-2.54583
Glyma.17G123400	Kinesin family member	turquoise	-0.976317	-2.85845
Glyma.09G200800	Kinesin motor domain	turquoise	-0.975743	-3.23348
Glyma.06G000600	Cyclin-B2-3	turquoise	-0.975615	-2.76628
Glyma.03G134900	Kinesins (KIF) Gene Family	turquoise	-0.975329	-3.06554
Glyma.20G130400	alpha-L-fucosidase 2	red	-0.985794	-4.03476
Glyma.01G168500	B-box type zinc finger family protein	red	-0.984398	-3.26967
Glyma.13G005500	Hydrophobic seed protein	red	-0.983359	-2.44283
Glyma.12G203600	Expansin-like B1	red	-0.982194	-4.03534
Glyma.12G075400	Aquaporin PIP2-4 related	red	-0.978901	-2.3284
Glyma.05G175300	Magnesium importing ATPase	red	-0.976958	-4.26632
Glyma.19G131900	Leucine-rich repeat-containing protein	red	-0.976317	-4.05102
Glyma.08G243200	Expansin A22	red	-0.975743	-1.26542
Glyma.01G106100	Glutathione S-transferase U1 related	red	-0.975615	-4.06872
Glyma.16G037500	Protein tyrosine kinase	red	-0.975329	-2.37556
