# Supplementary material for: Dynamic Transcriptome Changes Related to Oil Accumulation in Developing Soybean Seeds
Source: Int J Mol Sci. 2019 May 5;20(9):2202. doi: 10.3390/ijms20092202 (PMC6539092; doi:10.3390/ijms20092202)
Supplement: Supplementary file 1 [file ijms-20-02202-s001.zip › Table S4.xlsx]

## Sheet: Sheet1
Table S4 | The 124 candidate genes related to oil accumulation in soybean seeds. The tissue expression data was downloaded from the soybase database (https://soybase.org/).
Gene ID	Module	Function	KEGG athway	Expressed level in seed higher than other tissues
Glyma.01G239500	pink	alpha/beta-Hydrolases superfamily protein	Isoflavonoid biosynthesis	No
Glyma.03G261400	pink	Late embryogenesis abundant (LEA) hydroxyproline-rich glycoprotein family	—	Yes
Glyma.04G183100	pink	Inactive poly [ADP-ribose] polymerase SRO4-related	—	Yes
Glyma.04G197300	pink	Heavy metal transport/detoxification superfamily protein	—	No
Glyma.04G198200	pink	Tapetum determinant 1	—	No
Glyma.05G013800	pink	Oleosin family protein	—	Yes
Glyma.05G107000	pink	Unknown protein	—	No
Glyma.06G047000	pink	GATA type zinc finger transcription factor family protein	Transcription factor	No
Glyma.09G022300	pink	Peroxidase 2	Phenylpropanoid biosynthesis;	No
Glyma.09G092100	pink	Serine-rich protein-related	—	No
Glyma.11G252800	pink	Unknown protein	—	Yes
Glyma.13G090600	pink	Unknown protein	—	No
Glyma.13G279600	pink	COP1-interacting protein 7	—	No
Glyma.13G301400	pink	Inactive poly [ADP-ribose] polymerase SRO4-related	—	No
Glyma.14G184800	pink	Unknown protein	—	No
Glyma.15G105100	pink	Aluminium induced protein with YGL and LRDR motifs	—	No
Glyma.17G132600	pink	Homeobox protein knotted-1-like 7	Transcription factor	Yes
Glyma.19G028800	pink	Biotin carboxyl carrier protein (BCCP)	Fatty acid biosynthesis; Pyruvate metabolism; Carbon fixation pathways in prokaryotes; Carbon metabolism; Fatty acid metabolism	No
Glyma.19G260500	pink	Late embryogenesis abundant (LEA) hydroxyproline-rich glycoprotein family	—	No
Glyma.20G009300	pink	2-oxoglutarate (2OG) and Fe(II)-dependent oxygenase superfamily protein	Flavonoid biosynthesis	Yes
Glyma.20G110900	pink	Unknown protein	—	No
Glyma.20G111000	pink	FAD2-1B	Fatty acid metabolism; Biosynthesis of unsaturated fatty acids	Yes
Glyma.U018200	pink	Embryonic abundant protein-related	—	No
Glyma.01G010900	blue	Unknown protein	—	No
Glyma.01G152500	blue	Unknown protein	—	Yes
Glyma.01G227900	blue	11-beta-Hydroxysteroid dehydrogenase-like 5	Steroid hormone biosynthesis	Yes
Glyma.02G058800	blue	G-box binding factor 1	Transcription factor	No
Glyma.02G229300	blue	BCL-2-associated athanogene 4	—	No
Glyma.02G303800	blue	Nuclear factor Y, subunit A9	Transcription factor	No
Glyma.03G229700	blue	EamA-like transporter family	—	Yes
Glyma.03G231700	blue	Adenine nucleotide alpha hydrolases-like superfamily protein	—	Yes
Glyma.03G238700	blue	Glycoprotein membrane precursor GPI-anchored	—	Yes
Glyma.04G024300	blue	ER lumen protein retaining receptor family protein	—	No
Glyma.05G021100	blue	Respiratory burst oxidase protein F	—	No
Glyma.05G076800	blue	Protein OSB2 chloroplastic	—	No
Glyma.05G230400	blue	RHO guanyl-nucleotide exchange factor	—	No
Glyma.06G059700	blue	HOPW1-1-interacting 2	—	No
Glyma.06G063000	blue	ARM repeat superfamily protein	—	Yes
Glyma.06G135100	blue	RNA-binding (RRM/RBD/RNP motifs) family protein	—	No
Glyma.06G236100	blue	ARM repeat superfamily protein	—	Yes
Glyma.06G265700	blue	NAD(P)-binding Rossmann-fold superfamily protein	Flavonoid biosynthesis	Yes
Glyma.06G290100	blue	Zinc finger C-x8-C-x5-C-x3-H type family protein	Transcription factor	Yes
Glyma.07G038400	blue	Growth-regulating factor 5	Transcription factor	No
Glyma.07G186000	blue	Branched-chain-amino-acid transaminase	Cysteine and methionine metabolism; Valine, leucine and isoleucine degradation; Valine, leucine and isoleucine biosynthesis; Pantothenate and CoA biosynthesis; 2-Oxocarboxylic acid metabolism; Biosynthesis of amino acids;	Yes
Glyma.07G222000	blue	Unknown protein	—	No
Glyma.07G268500	blue	Acetyl-CoA C-acetyltransferase	Fatty acid degradation; Synthesis and degradation of ketone bodies; Valine, leucine and isoleucine degradation; Lysine degradation; Tryptophan metabolism; Pyruvate metabolism; Glyoxylate and dicarboxylate metabolism; Propanoate metabolism; Butanoate metabolism; Terpenoid backbone biosynthesis; Carbon metabolism; Fatty acid metabolism;	No
Glyma.08G064300,Glyma.08G064400	blue	Unknown protein	—	No
Glyma.08G284700	blue	ATPase, AAA-type, CDC48 protein	—	No
Glyma.08G342300	blue	Kunitz trypsin inhibitor 1	—	No
Glyma.08G357600	blue	Abscisic acid-insensitive 3	Transcription factor	Yes
Glyma.09G012300	blue	Ribosome associated membrane protein RAMP4	—	Yes
Glyma.09G217700	blue	Unknown protein	—	No
Glyma.09G285700	blue	Unknown protein	—	No
Glyma.10G028300	blue	Cupin family protein	—	Yes
Glyma.10G064300	blue	XGA xylosyltransferase	—	Yes
Glyma.10G165600	blue	alpha- 1,6 -Fucosyltransferase	—	No
Glyma.11G032000	blue	plant VAP homolog 12	—	No
Glyma.11G213800	blue	Unknown protein	—	No
Glyma.11G244000	blue	Copine (Calcium-dependent phospholipid-binding protein) family	—	No
Glyma.11G252900	blue	Programmed cell death protein	—	No
Glyma.12G053300	blue	Unknown protein	—	No
Glyma.12G089200	blue	Ferredoxin	—	No
Glyma.12G162200	blue	ARM repeat superfamily protein	—	Yes
Glyma.12G222300	blue	G protein coupled receptor	—	Yes
Glyma.12G236800	blue	Nuclear factor Y, subunit A1	Transcription factor	No
Glyma.13G035200	blue	Alcohol dehydrogenase	Glycolysis / Gluconeogenesis; Fatty acid degradation; Tyrosine metabolism	Yes
Glyma.13G057400	blue	Biotin carboxyl carrier protein (BCCP)	Fatty acid biosynthesis; Pyruvate metabolism; Carbon fixation pathways in prokaryotes; Carbon metabolism; Fatty acid metabolism	No
Glyma.13G258300	blue	Unknown protein	—	No
Glyma.13G277000	blue	Unknown protein	—	No
Glyma.13G355800	blue	AP-4 complex accessory subunit tepsin	—	Yes
Glyma.14G130900	blue	Unknown protein	—	No
Glyma.15G103700	blue	CBS domain-containing protein with a domain of unknown function	—	Yes
Glyma.15G161200	blue	Protein kinase superfamily protein	—	No
Glyma.15G238500	blue	Annexin 3	—	No
Glyma.16G007400	blue	AP2-like ethylene-responsive transcription factor	Transcription factor	Yes
Glyma.16G058100	blue	Triacylglycerol lipase 2	Glycerolipid metabolism	Yes
Glyma.17G061900	blue	Homogentisate phytyltransferase	Ubiquinone and other terpenoid-quinone biosynthesis	No
Glyma.17G153500	blue	Unknown protein	—	No
Glyma.18G155200	blue	U-box domain-containing protein	—	No
Glyma.18G202800	blue	Acyl-CoA oxidase 4	Fatty acid degradation; alpha-Linolenic acid metabolism; Biosynthesis of unsaturated fatty acids;	No
Glyma.18G289000	blue	ACT domain-containing protein	—	No
Glyma.19G000700	blue	Pyruvate kinase family protein	Glycolysis / Gluconeogenesis; Purine metabolism; Pyruvate metabolism; Carbon metabolism; Biosynthesis of amino acids	No
Glyma.19G212800	blue	Sucrose synthase 3	Starch and sucrose metabolism	No
Glyma.20G018100	blue	Calcium-dependent lipid-binding (CaLB domain) family protein	—	No
Glyma.20G047400	blue	Cofactor-independent phosphoglycerate mutase	—	No
Glyma.20G194000	blue	Nuclear transport factor 2 (NTF2) family protein	—	No
Glyma.01G219400	brown	Glutathione peroxidase	Glutathione metabolism	No
Glyma.03G058300	brown	Cation exchanger 3	—	No
Glyma.03G058500	brown	Cation exchanger 3	—	No
Glyma.03G213300	brown	TSPO(outer membrane tryptophan-rich sensory protein)-related	—	Yes
Glyma.03G228900	brown	ATP-citrate lyase A-3	Carbon fixation pathways in prokaryotes; Citrate cycle (TCA cycle)	No
Glyma.03G239700	brown	Eukaryotic aspartyl protease family protein	—	Yes
Glyma.05G056000	brown	Plant-specific transcription factor YABBY family protein	Transcription factor	No
Glyma.05G149800	brown	Phytocystatin 2	—	Yes
Glyma.06G019800	brown	L-ascorbate oxidase	Ascorbate and aldarate metabolism	No
Glyma.06G130200	brown	Unknown protein	—	No
Glyma.06G287000	brown	Thioredoxin superfamily protein	Selenocompound metabolism	No
Glyma.06G298700,Glyma.06G299000	brown	Wound-induced protein	—	Yes
Glyma.07G060400	brown	G-box binding factor 3	Transcription factor	No
Glyma.08G063700	brown	FAD/NAD(P)-binding oxidoreductase family protein	—	No
Glyma.08G346600	brown	Plant EC metallothionein-like protein, family 15	—	Yes
Glyma.08G351000	brown	Phytate 6-phosphatase	Inositol phosphate metabolism	No
Glyma.10G071700	brown	Abscisic acid-insensitive 5	Transcription factor	Yes
Glyma.10G150100	brown	Phytate 6-phosphatase	Inositol phosphate metabolism	No
Glyma.10G278400	brown	Unknown protein	—	No
Glyma.11G117400	brown	Cold, circadian rhythm, and rna binding 2	—	Yes
Glyma.11G165600	brown	Thioredoxin superfamily protein	—	Yes
Glyma.11G216400	brown	Dehydroascorbate reductase	Ascorbate and aldarate metabolism; Glutathione metabolism	No
Glyma.12G046200	brown	NAD(P)-binding Rossmann-fold superfamily protein	—	No
Glyma.12G111000	brown	GCR2-like 2	—	No
Glyma.13G010100	brown	Long chain acyl-coa synthetase 8	Fatty acid biosynthesis; Fatty acid degradation	No
Glyma.13G269500	brown	Unknown protein	—	Yes
Glyma.13G274000	brown	Yippee family putative zinc-binding protein	—	No
Glyma.13G363300	brown	Late embryogenesis abundant protein (LEA) family protein	—	Yes
Glyma.14G054800	brown	Transmembrane amino acid transporter family protein	—	No
Glyma.15G105900	brown	Glucose-6-phosphate/phosphate translocator 2	—	Yes
Glyma.16G095700	brown	Calcium-binding EF-hand family protein	—	No
Glyma.16G119000	brown	Strictosidine synthase	Indole alkaloid biosynthesis	No
Glyma.17G072400	brown	Heat shock protein 70B	—	Yes
Glyma.19G002400	brown	gamma-Glutamyl-gamma-aminobutyrate hydrolase	Arginine and proline metabolism	Yes
Glyma.19G255100	brown	alpha/beta-Hydrolases superfamily protein	—	No
Glyma.20G148900	brown	Homocysteine S-methyltransferase 3	Cysteine and methionine metabolism	No
Glyma.20G161100	brown	Unknown protein	—	No
Glyma.U020300	brown	RmlC-like cupins superfamily protein	—	No
Note: The cells marked in red represent seed-specific genes.
