# Supplementary material for: Dynamic Transcriptome Changes Related to Oil Accumulation in Developing Soybean Seeds
Source: Int J Mol Sci. 2019 May 5;20(9):2202. doi: 10.3390/ijms20092202 (PMC6539092; doi:10.3390/ijms20092202)
Supplement: Supplementary file 1 [file ijms-20-02202-s001.zip › Table S5.xlsx]

## Sheet: Sheet1
Table S5 | Primers used for qRT-PCR in this study. GmUKN1was used as the internal control.
Gene	Forward Primer	Reverse Primer
GmUKN1(Glyma.12G020500)	TGGTGCTGCCGCTATTTACTG	GGTGGAAGGAACTGCTAACAATC
Glyma.06G010200	TCAGTACTGCAACATGTCTG	TGGAGGCTGAGAACTCTGTT
Glyma.06G290100	ATGAGTAGTGTTTTTTCAGAACA	CATCAGCAATTCATTCACC
Glyma.07G268100	GCGAATGTTACGGAGGCTCTG	ATCTGAATGGTGGCGGGATCAA
Glyma.17G053300	CAATTCCCAACAGCAAAACG	AAGGTTGAAGAGGCCCGC
Glyma.06G303100	CATGTGCATGTGTATTTCTGGT	AAATCCGCTTCCAAATCCAATG
Glyma.12G103100	AAGCAGCGATGGCAATGTATGG	TATCACCAACGCAGAACCGGAT
Glyma.02G138100	TGCCTGATGCTAATGTAAATGC	CTGCATCAGGTTTAGTTCCAAC
Glyma.13G329000	CTCCACCAACACAAAATTTTGC	AAATGAGGGAGTGTAGTGAGTG
